# Supplementary material for: Adverse cardiovascular events and cardiac imaging findings in patients on immune checkpoint inhibitors
Source: PLoS One. 2024 Dec 2;19(12):e0314555. doi: 10.1371/journal.pone.0314555 (PMC11611253; doi:10.1371/journal.pone.0314555)
Supplement: S1 Data — (CSV) [file pone.0314555.s010.csv]

Age	BMI	ETHNICITY	Gender	RACE	Time_CV	PCV	ARRHYTHMIA.y	CAD_MI_CVA_PVD.y	VALVULAR_DISEASE.y	HEART_FAILURE.y	PERICARDIAL_DISEASE.y	MYOCARDITIS.y	IPILIMUMAB	NIVOLUMAB	PEMBRO	ATEZOLIZUMAB	DURVALUMAB	AVELUMAB	CEMIPLIMAB	Arrhythmia	METASTATIC_DISEASE	ASCVD	CKD	Hyperlipidemia	Valvular disease	Heart failure	ICI date	Dual ICI	Smoking	Breast cancer	Hematologic malignancy	Head and neck cancer	Lung cancer	Metastasis	Endocrine cancer	Gastrointestinal cancer	Genitourinary cancer	CNS malignancy	Skin cancer	Soft tissue and bone cancer	Other malignancy	death_date	ARRHYTHMIA	HTN	MALIGNANCY	PULMONARY_DISEASE	OTHER	DM	HLD
65	22.24	0	1	0	2567	0	NA	NA	NA	NA	NA	NA	1	1	0	0	0	0	0	1	1	0	0	0	0	0	5/8/2013	1	1	0	0	0	1	1	0	0	0	0	0	0	0	8/25/2013	Yes	Yes	Yes	Yes	No	No	No
72	NA	0	1	0	108	1	7/18/2017	4/29/2017	NA	NA	NA	NA	0	0	1	0	0	0	0	1	1	1	0	0	0	0	1/11/2017	0	1	0	0	0	0	1	0	0	1	1	1	0	0	10/24/2017	Yes	Yes	Yes	No	Yes	No	No
63	22.33333333	0	0	0	2652	0	NA	NA	NA	NA	NA	NA	0	1	0	0	0	0	0	0	0	0	0	0	0	0	2/12/2013	0	1	1	0	0	1	1	0	0	0	0	0	0	1	NA	No	No	Yes	No	No	No	No
87	27.74	0	1	0	435	1	12/10/2019	NA	12/10/2019	NA	NA	NA	0	0	0	1	0	0	0	1	1	1	1	1	1	0	10/1/2018	0	0	0	0	0	1	0	0	1	1	0	0	0	1	NA	Yes	Yes	Yes	No	No	Yes	Yes
59	NA	0	0	0	127	1	11/30/2018	NA	NA	NA	NA	NA	0	0	1	0	0	0	0	0	1	0	0	0	0	0	7/26/2018	0	1	0	0	0	1	1	0	0	0	0	0	0	1	NA	No	No	Yes	Yes	No	No	No
88	NA	0	0	0	2078	0	NA	NA	NA	NA	NA	NA	1	1	0	0	0	0	0	1	1	1	0	1	0	0	9/9/2014	0	0	0	1	0	0	1	0	0	0	1	1	1	1	NA	Yes	Yes	Yes	Yes	Yes	No	Yes
86	NA	0	0	0	31	1	8/5/2017	8/5/2017	NA	NA	NA	NA	0	0	0	0	1	0	0	1	1	0	1	0	0	0	7/5/2017	0	0	1	1	0	0	1	0	0	1	0	0	0	0	4/8/2018	Yes	Yes	Yes	Yes	No	Yes	No
90	NA	0	0	0	166	1	2/12/2014	NA	NA	NA	NA	NA	1	0	0	0	0	0	0	0	1	1	0	1	0	0	8/30/2013	0	0	1	0	0	0	1	0	0	0	1	1	0	1	7/22/2015	No	No	Yes	Yes	No	No	Yes
86	NA	0	1	0	67	1	NA	10/2/2017	NA	NA	NA	NA	0	0	1	0	0	0	0	0	1	1	0	0	0	0	7/27/2017	0	1	0	0	0	1	1	0	1	1	0	0	0	1	11/21/2017	No	Yes	Yes	Yes	Yes	No	No
54	21.635	0	1	0	1418	0	NA	NA	NA	NA	NA	NA	0	0	1	0	0	0	0	0	1	0	0	0	0	0	6/30/2016	0	0	0	0	0	0	1	0	1	0	0	0	1	1	10/25/2016	No	No	Yes	No	Yes	No	No
76	27.37	0	1	0	6	1	4/26/2019	NA	2/7/2019	5/2/2019	NA	NA	0	0	0	1	0	0	0	1	1	1	1	1	1	1	2/1/2019	0	1	0	0	0	1	1	0	1	0	0	0	0	1	NA	Yes	Yes	Yes	Yes	Yes	No	Yes
65	NA	0	1	0	176	1	9/13/2019	NA	NA	NA	NA	NA	0	0	1	0	0	0	0	1	1	0	0	1	0	0	3/21/2019	0	1	0	0	0	1	1	0	1	0	0	0	0	1	10/8/2019	Yes	Yes	Yes	No	Yes	Yes	Yes
65	31.48434783	0	1	0	364	1	10/30/2015	8/18/2015	NA	8/18/2015	NA	NA	0	1	0	0	0	0	0	0	1	0	0	0	0	0	8/19/2014	0	1	0	0	0	1	1	0	1	1	1	0	0	1	12/23/2015	No	Yes	Yes	No	No	No	No
66	NA	0	0	0	566	0	NA	NA	NA	NA	NA	NA	1	1	0	0	0	0	0	0	1	0	0	0	0	0	10/30/2018	1	1	0	0	0	1	1	0	0	0	1	0	0	1	NA	No	Yes	Yes	Yes	Yes	No	No
85	NA	0	1	0	64	1	NA	1/16/2018	NA	NA	NA	NA	0	0	1	0	0	0	0	0	1	1	0	1	0	1	11/13/2017	0	0	0	0	1	1	1	0	1	0	0	1	0	1	2/19/2021	No	Yes	Yes	Yes	No	No	Yes
62	NA	0	1	0	233	1	NA	3/31/2016	NA	NA	NA	NA	0	1	0	0	0	0	0	0	1	0	0	0	0	0	8/11/2015	0	1	0	0	0	0	1	0	1	1	1	1	0	1	NA	No	Yes	Yes	No	No	No	No
76	NA	0	1	0	139	1	11/25/2019	1/2/2020	NA	1/1/2020	NA	NA	0	0	1	0	0	0	0	0	1	0	0	1	0	0	7/9/2019	0	1	0	0	0	0	1	0	1	1	0	0	0	0	1/5/2020	No	Yes	Yes	No	No	No	Yes
80	NA	0	1	0	344	1	4/2/2019	NA	NA	NA	3/21/2019	NA	1	1	0	0	0	0	0	0	1	0	0	0	0	0	4/11/2018	1	0	0	0	0	1	1	0	1	1	0	1	0	1	NA	No	Yes	Yes	No	No	No	No
62	19.255	0	0	0	1211	0	NA	NA	NA	NA	NA	NA	0	1	0	0	0	0	0	1	1	0	0	0	0	0	1/23/2017	0	1	0	0	0	1	1	0	0	0	0	0	0	1	12/15/2018	Yes	No	Yes	No	Yes	No	No
47	NA	0	0	0	522	0	NA	NA	NA	NA	NA	NA	0	0	1	0	0	0	0	0	0	0	0	0	0	0	12/13/2018	0	1	1	0	0	0	0	0	0	0	0	0	0	0	NA	No	No	Yes	No	No	No	No
75	17.87	0	1	0	747	1	NA	4/11/2020	NA	NA	NA	NA	0	0	1	0	0	0	0	1	1	0	0	1	0	0	3/26/2018	0	1	0	0	0	1	1	0	0	1	0	1	0	0	NA	Yes	Yes	Yes	No	Yes	No	Yes
79	19.405	0	0	0	1649	0	NA	NA	NA	NA	NA	NA	0	1	0	0	0	0	0	0	1	0	0	0	0	0	11/12/2015	0	1	1	0	0	1	1	0	0	0	0	1	0	0	3/8/2016	No	No	Yes	Yes	No	No	No
71	NA	0	1	0	409	1	NA	NA	NA	12/15/2019	NA	NA	1	1	0	0	1	0	0	0	1	1	0	1	0	0	11/1/2018	1	1	0	0	0	1	1	0	1	1	0	1	0	1	NA	No	Yes	Yes	No	Yes	No	Yes
73	NA	0	1	0	473	0	NA	NA	NA	NA	NA	NA	0	0	1	0	0	0	0	1	1	1	1	1	1	0	1/31/2019	0	1	0	0	0	1	1	0	1	0	1	0	0	1	NA	Yes	Yes	Yes	Yes	Yes	Yes	Yes
70	NA	0	1	0	1770	0	NA	NA	NA	NA	NA	NA	0	1	0	0	0	0	0	0	1	0	0	1	0	0	7/14/2015	0	0	0	0	0	0	1	1	0	1	0	0	0	0	NA	No	Yes	Yes	No	No	Yes	Yes
78	NA	0	1	0	28	1	4/20/2016	NA	NA	NA	NA	NA	0	1	0	0	0	0	0	1	1	1	0	1	1	0	3/23/2016	0	0	0	0	0	1	1	0	1	0	0	0	0	1	6/16/2016	Yes	Yes	Yes	No	No	Yes	Yes
63	NA	0	1	0	133	1	9/29/2018	NA	NA	9/20/2018	NA	NA	0	0	1	0	0	0	0	0	1	0	1	1	0	0	5/10/2018	0	0	0	0	0	1	1	1	1	0	1	0	0	1	1/6/2020	No	Yes	Yes	Yes	Yes	No	Yes
70	17.06	0	0	0	902	0	NA	NA	NA	NA	NA	NA	0	0	1	0	0	0	0	0	1	0	0	0	0	0	11/28/2017	0	1	1	0	0	1	1	0	0	0	0	0	0	1	NA	No	Yes	Yes	Yes	No	No	No
47	36.375	0	0	0	668	1	NA	1/25/2019	NA	10/5/2019	NA	NA	1	1	0	0	0	0	0	0	1	0	0	1	0	0	3/28/2017	1	1	1	0	0	1	1	1	1	0	0	1	0	1	8/15/2020	No	Yes	Yes	Yes	Yes	Yes	Yes
65	NA	0	0	0	374	0	NA	NA	NA	NA	NA	NA	0	0	1	0	0	0	0	0	1	1	0	0	0	0	5/10/2019	0	1	0	0	0	1	1	1	0	1	1	0	0	1	1/23/2021	No	Yes	Yes	Yes	Yes	No	No
91	NA	0	0	0	168	1	NA	10/9/2019	NA	2/29/2020	NA	NA	0	0	1	0	0	0	0	1	0	1	0	1	0	1	4/24/2019	0	0	0	0	0	0	1	0	0	0	0	1	0	0	NA	Yes	Yes	Yes	Yes	Yes	Yes	Yes
81	NA	0	0	0	6	1	6/1/2017	NA	NA	6/6/2017	NA	NA	0	1	0	0	0	0	0	1	1	1	0	1	0	1	5/26/2017	0	1	0	0	0	1	0	0	0	0	0	0	0	1	NA	Yes	Yes	Yes	Yes	Yes	No	Yes
62	NA	0	1	0	27	1	NA	7/8/2015	NA	6/17/2015	NA	NA	0	1	0	0	0	0	0	0	1	0	0	0	0	0	5/21/2015	0	0	0	0	0	0	1	0	0	0	0	1	0	1	8/3/2015	No	No	Yes	No	No	No	No
77	NA	0	0	0	53	1	NA	9/25/2017	NA	NA	NA	NA	0	0	1	0	0	0	0	1	1	1	0	1	0	0	8/3/2017	0	1	0	0	0	1	1	1	0	0	1	0	0	1	3/21/2018	Yes	Yes	Yes	Yes	Yes	Yes	Yes
78	NA	0	1	0	479	0	NA	NA	NA	NA	NA	NA	0	0	0	1	0	0	0	0	1	1	0	0	0	0	1/25/2019	0	1	0	0	0	1	1	0	0	1	0	0	0	0	NA	No	Yes	Yes	No	No	No	No
77	21.655	0	1	0	875	1	NA	9/30/2015	NA	NA	NA	NA	0	1	0	0	0	0	0	0	1	0	0	0	0	0	5/8/2013	0	0	0	0	0	1	1	0	0	1	1	1	0	1	2/27/2016	No	No	Yes	No	No	No	No
63	NA	0	0	0	140	1	NA	1/4/2017	NA	NA	NA	NA	1	1	0	0	0	0	0	0	1	0	0	0	0	0	8/17/2016	1	1	0	0	0	0	1	0	0	0	0	1	0	1	NA	No	Yes	Yes	No	Yes	No	No
72	25.85	0	0	0	397	1	4/10/2019	1/7/2020	12/28/2019	NA	NA	NA	0	0	1	0	0	0	0	0	1	1	0	1	0	0	3/9/2018	0	1	0	0	0	1	1	0	1	0	1	0	0	1	NA	No	No	Yes	Yes	Yes	No	Yes
67	NA	0	1	0	58	1	NA	10/24/2018	NA	9/13/2018	NA	NA	0	1	0	0	0	0	0	0	1	0	0	1	0	1	7/17/2018	0	0	0	0	0	1	1	1	1	0	0	1	0	1	NA	No	Yes	Yes	Yes	Yes	No	Yes
67	NA	0	1	0	508	0	NA	NA	NA	NA	NA	NA	0	0	0	1	0	0	0	0	1	1	0	1	0	0	12/27/2018	0	1	0	0	0	1	1	0	0	0	1	0	0	1	4/20/2019	No	Yes	Yes	No	Yes	Yes	Yes
69	18.89	0	1	0	388	0	NA	NA	NA	NA	NA	NA	0	0	1	0	0	0	0	0	1	1	0	1	0	0	4/26/2019	0	1	0	0	0	1	0	1	0	0	0	0	0	1	6/11/2019	No	Yes	Yes	No	Yes	Yes	Yes
56	31.97	0	1	0	1049	1	10/18/2018	NA	NA	NA	NA	NA	1	1	0	0	0	0	0	0	1	1	0	0	0	0	12/4/2015	0	1	0	1	0	1	1	0	0	0	0	1	0	1	10/21/2018	No	No	Yes	No	Yes	No	No
64	28.125	0	1	0	161	1	NA	12/3/2014	NA	NA	NA	NA	1	1	0	0	0	0	0	0	1	1	0	0	0	0	6/25/2014	1	1	0	0	0	1	1	0	0	0	1	0	0	1	9/7/2015	No	No	Yes	Yes	No	No	No
79	NA	0	1	0	832	0	NA	NA	NA	NA	NA	NA	1	1	0	0	0	0	0	0	1	0	1	0	0	0	2/6/2018	1	1	0	0	0	1	1	1	1	1	0	0	0	1	11/29/2019	No	No	Yes	No	Yes	No	No
99	NA	0	1	0	1389	0	NA	NA	NA	NA	NA	NA	0	0	1	0	0	0	0	1	1	1	0	0	1	1	7/29/2016	0	1	0	0	0	0	0	0	1	0	0	1	0	1	9/16/2016	Yes	Yes	Yes	No	Yes	No	No
80	NA	0	0	0	1418	0	NA	NA	NA	NA	NA	NA	0	1	0	0	0	0	0	0	1	0	0	0	0	0	6/30/2016	0	1	1	0	0	0	1	0	0	1	0	1	0	1	NA	No	Yes	Yes	Yes	Yes	No	No
89	25.48	0	1	0	522	0	NA	NA	NA	NA	NA	NA	0	0	1	0	0	0	0	1	1	1	1	1	1	1	12/13/2018	0	0	0	0	1	1	1	0	0	0	0	1	0	1	1/21/2019	Yes	Yes	Yes	No	Yes	No	Yes
83	33.04	0	0	0	25	1	NA	12/30/2018	NA	NA	NA	NA	0	0	1	0	0	0	0	0	1	1	0	1	0	0	12/5/2018	0	1	0	0	0	1	1	0	0	0	1	0	0	1	NA	No	Yes	Yes	No	No	No	Yes
78	36.9	0	1	0	114	1	NA	8/31/2018	NA	NA	NA	NA	0	0	1	0	0	0	0	1	1	1	0	1	0	0	5/9/2018	0	1	0	0	0	1	0	0	0	0	0	1	0	1	NA	Yes	Yes	Yes	Yes	Yes	Yes	Yes
71	NA	0	0	0	336	0	NA	NA	NA	NA	NA	NA	0	1	0	0	0	0	0	1	1	1	0	1	1	0	6/17/2019	0	0	1	0	0	0	1	0	1	0	0	1	0	1	NA	Yes	Yes	Yes	No	No	No	Yes
97	28.56	0	0	0	77	1	NA	1/30/2015	NA	NA	NA	NA	0	0	1	0	0	0	0	0	1	0	0	0	0	0	11/14/2014	0	0	0	0	0	0	0	0	0	0	0	1	0	0	11/2/2015	No	Yes	Yes	No	No	No	No
81	NA	0	1	0	882	0	NA	NA	NA	NA	NA	NA	0	0	0	1	0	0	0	0	1	1	1	1	0	0	12/18/2017	0	1	0	0	1	1	1	1	0	1	0	1	0	1	NA	No	Yes	Yes	No	Yes	Yes	Yes
64	NA	0	0	0	1040	0	NA	NA	NA	NA	NA	NA	1	1	1	0	0	0	0	0	1	1	0	0	0	0	7/13/2017	1	1	0	0	1	1	1	0	0	0	1	1	0	1	10/8/2018	No	Yes	Yes	No	Yes	No	No
72	24.685	0	0	0	475	1	NA	2/2/2015	NA	NA	NA	NA	0	1	0	0	0	0	0	0	1	0	0	0	0	0	10/15/2013	0	0	0	0	0	1	1	0	0	0	0	0	0	1	NA	No	No	Yes	No	No	No	No
52	NA	0	1	0	36	1	NA	NA	10/18/2017	NA	NA	NA	1	1	0	0	0	0	0	0	1	0	0	0	0	0	9/12/2017	1	0	0	0	0	1	1	0	1	0	0	1	0	1	8/6/2018	No	No	Yes	No	No	No	No
74	35.2	NA	1	0	713	0	NA	NA	NA	NA	NA	NA	0	1	0	0	0	0	0	1	1	1	0	0	0	0	6/5/2018	0	1	0	0	0	1	1	1	0	0	0	0	0	0	11/28/2018	Yes	No	Yes	No	No	Yes	No
73	NA	0	0	0	1679	0	NA	NA	NA	NA	NA	NA	0	1	0	0	0	0	0	0	0	1	0	1	0	0	10/13/2015	0	1	0	0	0	1	1	0	0	0	0	1	0	1	1/17/2017	No	No	Yes	Yes	Yes	No	Yes
45	NA	0	0	0	705	0	NA	NA	NA	NA	NA	NA	0	0	1	0	0	0	0	0	1	0	0	0	0	0	6/13/2018	0	1	0	0	0	1	1	1	1	0	0	0	0	1	4/1/2021	No	No	Yes	Yes	No	No	No
78	25.88	0	1	0	1841	0	NA	NA	NA	NA	NA	NA	0	1	0	0	0	0	0	0	1	1	1	1	0	1	5/4/2015	0	1	0	0	0	0	1	0	0	1	0	1	0	0	6/17/2015	No	Yes	Yes	No	Yes	Yes	Yes
86	NA	0	1	0	348	0	NA	NA	NA	NA	NA	NA	0	0	1	0	0	0	0	1	1	0	0	1	0	0	6/5/2019	0	1	0	0	0	1	1	0	1	1	0	0	0	1	NA	Yes	Yes	Yes	Yes	Yes	No	Yes
75	NA	0	1	0	364	0	NA	NA	NA	NA	NA	NA	0	0	1	0	0	0	0	1	1	1	1	1	1	1	5/20/2019	0	1	0	0	0	1	0	0	1	0	0	0	0	0	NA	Yes	Yes	Yes	Yes	Yes	Yes	Yes
74	27.74375	0	1	0	812	0	NA	NA	NA	NA	NA	NA	0	1	0	0	0	0	0	1	1	1	0	1	1	0	2/26/2018	0	0	0	0	0	1	1	0	0	1	0	1	0	0	NA	Yes	Yes	Yes	Yes	No	No	Yes
64	NA	0	0	0	17	1	2/1/2019	NA	NA	NA	NA	NA	1	1	0	0	0	0	0	0	1	0	0	1	0	0	1/15/2019	1	1	0	0	0	1	1	0	1	0	0	0	0	1	3/7/2019	No	No	Yes	No	No	No	Yes
84	NA	0	0	0	242	1	NA	9/22/2015	9/25/2015	NA	NA	NA	1	0	0	0	0	0	0	1	1	0	0	0	0	0	1/23/2015	0	1	0	1	0	0	1	0	0	1	0	1	0	1	NA	Yes	Yes	Yes	No	Yes	No	No
66	29.38	0	1	0	1662	0	NA	NA	NA	NA	NA	NA	0	1	0	0	0	0	0	0	1	1	0	0	0	0	10/30/2015	0	1	0	0	0	1	0	0	1	0	0	0	0	1	5/9/2016	No	Yes	Yes	Yes	Yes	No	No
57	NA	0	0	0	1601	0	NA	NA	NA	NA	NA	NA	1	1	0	0	0	0	0	0	1	0	0	0	0	0	12/30/2015	0	1	0	1	0	0	1	0	0	0	0	1	0	1	NA	No	No	Yes	Yes	Yes	No	No
71	NA	0	0	0	556	1	NA	11/15/2018	NA	NA	NA	NA	0	0	1	0	0	0	0	0	1	0	0	1	0	0	5/8/2017	0	0	0	0	0	0	1	0	1	1	0	1	0	1	NA	No	Yes	Yes	No	No	Yes	Yes
84	NA	0	1	0	670	0	NA	NA	NA	NA	NA	NA	0	0	1	0	0	0	0	1	0	1	1	1	1	0	7/18/2018	0	0	0	0	0	0	1	0	0	0	0	1	0	0	9/16/2018	Yes	Yes	Yes	No	Yes	Yes	Yes
82	NA	0	1	0	7	1	NA	10/9/2014	NA	NA	NA	NA	1	0	0	0	0	0	0	0	1	0	0	0	0	0	10/2/2014	0	1	0	0	0	0	1	0	0	1	0	1	0	1	NA	No	Yes	Yes	No	Yes	No	No
66	24.071875	0	0	0	734	1	NA	1/29/2020	NA	NA	NA	NA	0	0	0	0	0	1	0	0	1	0	0	0	0	1	1/25/2018	0	1	1	0	0	0	1	1	1	0	0	0	0	0	NA	No	No	Yes	No	No	No	No
58	23.67	0	1	0	902	0	NA	NA	NA	NA	NA	NA	0	0	1	0	0	0	0	0	1	0	0	0	0	0	11/28/2017	0	1	0	0	1	1	1	0	1	0	0	0	1	1	5/21/2018	No	No	Yes	Yes	Yes	No	No
86	22.46	NA	1	0	1718	0	NA	NA	NA	NA	NA	NA	0	0	1	0	0	0	0	0	1	0	0	0	0	0	9/4/2015	0	1	0	0	0	0	1	0	1	1	0	1	0	1	9/26/2016	No	Yes	Yes	No	Yes	No	No
73	NA	0	0	0	34	1	8/7/2018	8/3/2017	8/19/2018	8/19/2018	NA	NA	0	0	1	0	0	0	0	0	1	0	0	0	0	0	6/30/2017	0	1	0	0	0	1	1	0	1	0	0	0	0	1	9/26/2018	No	No	Yes	No	No	No	No
57	25.72333333	0	0	0	851	0	NA	NA	NA	NA	NA	NA	0	0	1	0	0	0	0	0	1	0	0	0	0	0	1/18/2018	0	1	0	0	0	1	1	1	1	0	1	0	0	1	NA	No	Yes	Yes	Yes	Yes	No	No
85	23.89	0	1	0	1369	0	NA	NA	NA	NA	NA	NA	0	1	0	0	0	0	0	1	1	1	0	1	0	1	8/18/2016	0	1	0	1	0	1	1	0	0	1	0	1	0	1	12/28/2018	Yes	Yes	Yes	No	No	No	Yes
75	25.74	0	1	0	1560	0	NA	NA	NA	NA	NA	NA	0	1	0	0	0	0	0	0	1	1	0	0	0	0	2/9/2016	0	1	0	0	0	1	1	0	0	0	0	0	0	0	6/9/2016	No	No	Yes	Yes	No	No	No
80	NA	0	1	0	1874	0	NA	NA	NA	NA	NA	NA	0	1	0	0	0	0	0	1	1	0	0	1	0	0	4/1/2015	0	1	0	0	0	1	1	0	0	1	0	0	0	1	5/13/2015	Yes	Yes	Yes	Yes	No	No	Yes
68	NA	0	0	0	509	1	NA	4/1/2017	NA	7/13/2016	NA	NA	1	1	0	0	0	0	0	0	1	0	0	1	0	0	2/20/2015	0	1	0	0	0	0	1	0	0	1	0	1	0	1	11/8/2018	No	Yes	Yes	No	Yes	No	Yes
60	NA	0	0	0	466	0	NA	NA	NA	NA	NA	NA	0	0	1	0	0	0	0	0	1	0	0	1	0	0	2/7/2019	0	1	1	0	0	1	1	0	0	0	0	0	0	1	NA	No	No	Yes	Yes	No	No	Yes
75	NA	0	0	0	1610	0	NA	NA	NA	NA	NA	NA	0	1	0	0	0	0	0	0	1	1	0	1	0	0	12/21/2015	0	1	0	0	0	1	1	0	0	0	0	0	1	1	11/12/2016	No	Yes	Yes	Yes	Yes	No	Yes
74	NA	0	1	0	325	0	NA	NA	NA	NA	NA	NA	0	0	1	0	0	0	0	0	0	1	1	1	0	1	6/28/2019	0	1	0	0	0	1	0	0	0	0	0	0	0	0	6/30/2019	No	Yes	Yes	Yes	No	Yes	Yes
76	NA	0	1	0	698	0	NA	NA	NA	NA	NA	NA	1	1	0	0	0	0	0	1	1	1	0	1	0	0	6/20/2018	1	1	0	0	0	0	1	0	1	0	1	1	0	1	NA	Yes	Yes	Yes	No	No	No	Yes
90	NA	0	1	0	504	1	1/16/2019	NA	NA	NA	NA	NA	0	1	0	0	0	0	0	0	1	1	0	1	0	0	8/30/2017	0	1	0	0	0	1	0	0	0	0	0	0	0	0	NA	No	Yes	Yes	Yes	No	No	Yes
79	NA	0	1	0	831	1	NA	2/7/2017	NA	NA	NA	NA	0	0	1	0	0	0	0	1	1	1	0	0	0	0	10/30/2014	0	1	0	1	0	1	1	1	0	1	0	1	0	1	NA	Yes	Yes	Yes	Yes	No	No	No
68	21.39	0	0	0	1648	0	NA	NA	NA	NA	NA	NA	0	1	0	0	0	0	0	0	1	0	0	0	0	0	11/13/2015	0	1	1	0	0	1	1	0	0	0	1	0	1	1	10/27/2016	No	Yes	Yes	No	No	No	No
80	28.37	NA	1	0	1818	0	NA	NA	NA	NA	NA	NA	0	1	0	0	0	0	0	0	1	1	0	0	0	0	5/27/2015	0	0	0	0	0	0	1	0	0	0	0	1	0	1	NA	No	No	Yes	No	No	No	No
75	37.28	0	1	0	43	1	5/2/2019	3/21/2019	7/25/2019	6/20/2019	NA	NA	1	1	0	0	0	0	0	0	1	1	0	1	0	0	2/6/2019	1	1	0	1	0	1	1	0	0	0	0	1	0	1	NA	No	Yes	Yes	Yes	No	No	Yes
49	NA	0	1	0	1200	0	NA	NA	NA	NA	NA	NA	0	0	1	0	0	0	0	0	1	0	0	1	0	0	2/3/2017	0	0	0	0	0	1	1	0	0	0	0	0	0	0	NA	No	Yes	Yes	Yes	No	No	Yes
74	17.59	0	1	0	63	1	7/11/2017	7/19/2017	NA	NA	NA	NA	0	0	0	1	0	0	0	0	1	1	0	1	0	0	5/9/2017	0	1	0	0	0	1	1	1	1	1	0	1	0	1	4/24/2019	No	Yes	Yes	Yes	Yes	No	Yes
56	28.71	0	1	0	427	0	NA	NA	NA	NA	NA	NA	0	0	1	0	0	0	0	0	1	0	0	0	0	0	3/18/2019	0	1	0	0	0	0	1	0	1	0	0	0	0	0	NA	No	No	Yes	No	No	No	No
71	17.3	0	1	0	88	1	4/10/2018	3/20/2018	NA	3/20/2018	NA	NA	0	0	1	0	0	0	0	1	1	1	0	0	0	0	12/22/2017	0	1	0	0	0	1	1	0	1	0	0	0	0	0	4/9/2018	Yes	Yes	Yes	Yes	No	Yes	No
71	NA	0	0	0	556	0	NA	NA	NA	NA	NA	NA	0	0	1	0	0	0	0	1	1	1	0	0	0	0	11/9/2018	0	0	0	0	0	1	1	0	1	0	0	0	0	0	NA	Yes	No	Yes	Yes	Yes	No	No
58	NA	0	0	0	26	1	NA	NA	3/7/2016	NA	NA	NA	0	0	1	0	0	0	0	1	1	0	0	0	0	0	2/10/2016	0	0	0	0	0	0	1	0	1	0	0	0	0	1	3/20/2016	Yes	No	Yes	No	Yes	No	No
66	NA	0	1	0	180	1	NA	1/15/2019	NA	NA	NA	NA	1	1	0	0	0	0	0	0	1	0	0	1	0	0	7/19/2018	1	1	0	0	0	1	1	0	1	0	0	1	0	1	NA	No	Yes	Yes	Yes	Yes	No	Yes
60	47.56	0	1	0	860	0	NA	NA	NA	NA	NA	NA	1	1	0	0	0	0	0	0	1	0	0	1	0	0	1/9/2018	0	1	0	0	0	0	1	0	0	0	0	1	0	0	NA	No	Yes	Yes	Yes	No	Yes	Yes
77	NA	0	1	0	2302	0	NA	NA	NA	NA	NA	NA	1	0	1	0	0	0	0	0	1	1	1	0	0	0	1/28/2014	0	1	0	0	0	0	1	0	0	0	1	1	0	1	12/6/2014	No	Yes	Yes	Yes	Yes	Yes	No
56	NA	0	0	0	43	1	NA	6/26/2019	NA	NA	1/27/2020	NA	0	0	0	0	1	0	0	0	1	0	0	1	0	0	5/14/2019	0	1	0	0	1	1	1	0	0	0	0	0	0	1	NA	No	Yes	Yes	Yes	Yes	No	Yes
72	NA	0	1	0	1186	0	NA	NA	NA	NA	NA	NA	0	0	1	0	0	0	0	0	1	1	0	0	0	0	2/17/2017	0	1	0	0	0	1	1	0	1	0	0	0	0	1	NA	No	Yes	Yes	No	No	No	No
79	NA	0	0	0	115	1	6/17/2017	NA	NA	NA	NA	NA	0	1	0	0	0	0	0	1	1	1	0	0	0	0	2/22/2017	0	1	0	0	1	1	1	1	0	0	0	1	0	1	10/6/2017	Yes	Yes	Yes	Yes	No	No	No
76	NA	0	1	0	2244	0	NA	NA	NA	NA	NA	NA	1	0	0	0	0	0	0	1	1	0	1	1	0	0	3/27/2014	0	1	0	0	0	0	1	0	0	1	1	1	0	1	4/29/2014	Yes	No	Yes	No	Yes	No	Yes
81	32.52	0	1	0	18	1	NA	3/19/2013	NA	NA	NA	NA	1	0	0	0	0	0	0	0	1	0	0	0	0	0	3/1/2013	0	1	0	1	0	0	1	0	0	1	1	1	0	1	7/9/2014	No	Yes	Yes	No	No	No	No
55	NA	0	1	0	619	0	NA	NA	NA	NA	NA	NA	0	0	1	0	0	0	0	0	1	0	1	1	0	0	9/7/2018	0	1	0	0	0	0	1	1	0	1	0	0	0	1	NA	No	No	Yes	No	Yes	No	Yes
85	NA	0	0	0	2454	0	NA	NA	NA	NA	NA	NA	0	0	1	0	0	0	0	0	1	1	0	0	0	0	8/29/2013	0	1	0	0	0	1	1	0	0	0	0	0	0	1	10/7/2014	No	Yes	Yes	Yes	Yes	No	No
89	NA	0	1	0	115	1	1/6/2018	12/22/2017	NA	12/21/2017	NA	NA	0	0	1	0	0	0	0	1	1	1	0	1	0	1	8/28/2017	0	1	0	0	0	1	1	0	0	1	0	1	0	0	1/18/2018	Yes	Yes	Yes	No	Yes	No	Yes
90	NA	0	1	0	1581	0	NA	NA	NA	NA	NA	NA	0	0	1	0	0	0	0	0	1	1	1	0	0	0	1/19/2016	0	1	0	0	0	0	1	0	0	0	0	1	0	0	NA	No	Yes	Yes	No	No	Yes	No
80	NA	0	1	0	42	1	2/23/2016	NA	NA	NA	NA	NA	1	1	0	0	0	0	0	0	1	0	0	1	0	0	1/12/2016	1	0	0	0	0	1	1	0	0	0	1	1	0	0	NA	No	Yes	Yes	No	No	No	Yes
78	NA	0	0	0	290	0	NA	NA	NA	NA	NA	NA	1	1	0	0	0	0	0	0	1	1	1	1	0	0	8/2/2019	1	1	0	0	0	1	1	0	1	0	0	0	1	1	9/4/2019	No	Yes	Yes	No	No	Yes	Yes
46	22.57285714	0	0	0	963	0	NA	NA	NA	NA	NA	NA	1	1	0	0	0	0	0	0	1	1	0	0	0	0	9/28/2017	1	0	0	0	1	1	0	0	0	0	0	0	0	1	NA	No	No	Yes	No	No	No	No
87	NA	0	0	0	546	0	NA	NA	NA	NA	NA	NA	0	0	1	0	0	0	0	0	1	1	0	1	0	0	11/19/2018	0	1	0	0	0	1	1	0	0	1	0	1	0	1	NA	No	Yes	Yes	No	Yes	No	Yes
83	30.72	0	1	0	385	1	10/17/2016	NA	11/9/2016	6/26/2017	10/14/2016	NA	1	0	0	0	0	0	0	1	1	1	1	1	0	0	9/25/2015	0	0	0	0	0	0	1	0	0	1	0	1	0	1	NA	Yes	Yes	Yes	Yes	Yes	No	Yes
90	24.64	0	0	0	916	0	NA	NA	NA	NA	NA	NA	0	0	1	0	0	0	0	1	1	1	0	0	1	0	11/14/2017	0	0	0	0	0	1	1	0	0	1	0	1	0	1	NA	Yes	Yes	Yes	Yes	No	No	No
74	NA	0	1	0	334	0	NA	NA	NA	NA	NA	NA	0	0	1	0	0	0	0	1	1	1	0	1	0	0	6/19/2019	0	1	0	0	0	1	1	0	0	0	1	1	0	1	9/4/2019	Yes	No	Yes	Yes	Yes	No	Yes
75	NA	0	1	0	1095	0	NA	NA	NA	NA	NA	NA	0	1	0	0	0	0	0	0	1	0	1	1	0	0	5/19/2017	0	1	0	0	0	1	1	0	1	0	0	1	0	1	9/27/2017	No	Yes	Yes	Yes	No	Yes	Yes
63	23.06	0	0	0	293	1	NA	NA	NA	NA	3/4/2015	NA	0	0	0	0	0	1	0	0	1	0	0	0	0	0	5/15/2014	0	1	1	0	0	1	1	0	0	0	0	0	0	1	3/19/2015	No	No	Yes	No	No	No	No
64	36.435	0	0	0	735	0	NA	NA	NA	NA	NA	NA	1	1	0	0	0	0	0	0	1	0	0	1	0	0	5/14/2018	1	1	0	0	0	1	1	1	1	0	0	0	0	1	6/6/2019	No	Yes	Yes	Yes	Yes	Yes	Yes
74	NA	0	1	0	1373	1	NA	6/20/2019	NA	NA	NA	NA	1	1	0	0	0	0	0	1	1	0	0	1	0	1	9/16/2015	1	0	0	0	0	0	1	0	0	1	0	1	0	1	NA	Yes	No	Yes	No	No	No	Yes
77	NA	0	1	0	59	1	NA	12/3/2018	NA	NA	NA	NA	0	0	1	0	0	0	0	1	1	1	1	1	0	0	10/5/2018	0	1	0	0	0	1	1	0	0	0	0	0	0	1	12/11/2018	Yes	Yes	Yes	No	Yes	No	Yes
75	NA	0	1	0	888	0	NA	NA	NA	NA	NA	NA	0	1	0	1	0	0	0	0	1	1	1	1	0	0	12/12/2017	0	1	0	0	0	1	1	0	1	1	0	0	0	1	2/9/2018	No	Yes	Yes	Yes	Yes	No	Yes
63	NA	0	0	0	218	1	10/27/2015	6/24/2016	NA	6/16/2017	NA	NA	0	1	0	0	0	0	0	1	1	0	0	0	0	1	3/23/2015	0	1	0	0	0	1	1	0	0	0	0	1	0	1	8/4/2017	Yes	Yes	Yes	Yes	No	No	No
57	NA	0	0	0	28	1	NA	7/4/2018	NA	NA	NA	NA	0	0	1	0	0	0	0	0	1	1	0	0	0	0	6/6/2018	0	1	0	0	0	1	1	0	0	0	1	0	0	1	NA	No	Yes	Yes	Yes	Yes	No	No
52	18.84	0	0	0	353	1	4/23/2018	NA	5/1/2018	NA	NA	NA	0	0	1	0	0	0	0	1	1	1	0	1	0	0	5/5/2017	0	0	0	0	0	0	0	0	0	0	0	0	0	1	2/13/2019	Yes	No	Yes	No	Yes	No	Yes
70	NA	0	0	0	40	1	NA	NA	4/3/2017	4/17/2017	NA	NA	0	0	1	0	0	0	0	1	1	1	1	1	1	1	2/22/2017	0	1	0	0	0	1	1	0	1	0	1	0	0	1	5/15/2017	Yes	Yes	Yes	No	No	No	Yes
78	24.70333333	0	1	0	525	0	NA	NA	NA	NA	NA	NA	0	0	1	0	0	0	0	0	1	0	0	1	0	0	12/10/2018	0	1	0	0	0	1	0	0	0	0	0	0	0	0	NA	No	Yes	Yes	No	Yes	Yes	Yes
70	26.49454545	0	1	0	1283	1	NA	8/28/2019	NA	NA	NA	NA	0	1	0	0	0	0	0	1	1	1	0	1	1	0	2/22/2016	0	1	0	0	1	1	1	0	0	0	0	1	0	1	NA	Yes	Yes	Yes	No	Yes	Yes	Yes
78	NA	0	1	0	28	1	3/20/2019	NA	8/20/2019	NA	NA	NA	0	1	0	0	0	0	0	1	1	1	0	1	1	0	2/20/2019	0	0	0	0	0	0	1	0	0	0	0	0	0	0	NA	Yes	Yes	No	No	Yes	No	Yes
77	NA	0	1	0	63	1	5/14/2019	NA	NA	NA	NA	NA	0	0	1	0	0	0	0	1	1	0	0	0	1	0	3/12/2019	0	0	0	0	0	1	1	1	1	0	0	0	0	0	6/4/2019	Yes	Yes	Yes	No	No	No	No
84	NA	0	0	0	1438	0	NA	NA	NA	NA	NA	NA	0	1	0	0	0	0	0	0	1	1	0	1	0	0	6/10/2016	0	1	0	0	0	1	1	0	1	0	1	0	0	1	NA	No	Yes	Yes	Yes	Yes	No	Yes
63	NA	0	0	0	689	1	NA	NA	7/20/2015	NA	NA	NA	1	0	1	0	0	0	0	0	1	1	0	1	0	0	8/30/2013	0	0	0	1	0	0	1	0	1	0	0	1	0	1	NA	No	Yes	Yes	No	Yes	No	Yes
93	23.975	0	1	0	8	1	2/20/2013	NA	9/10/2014	NA	NA	NA	1	0	0	0	0	0	0	0	1	0	0	0	0	0	2/12/2013	0	0	0	0	0	1	1	0	0	0	0	1	0	1	8/26/2014	No	No	Yes	No	No	No	No
90	18.215	0	0	0	421	1	4/1/2019	3/30/2019	NA	NA	NA	NA	0	0	0	1	0	0	0	0	1	1	0	0	0	0	2/2/2018	0	0	1	0	0	1	1	0	1	1	0	1	0	0	NA	No	No	Yes	Yes	No	No	No
72	36.92333333	0	0	0	1909	0	NA	NA	NA	NA	NA	NA	1	1	0	1	0	0	0	0	1	1	0	0	0	0	2/25/2015	1	1	0	0	0	1	1	0	1	1	0	0	0	1	NA	No	No	Yes	No	No	Yes	No
86	NA	0	1	0	371	0	NA	NA	NA	NA	NA	NA	0	1	0	0	0	0	0	1	1	1	1	1	1	0	5/13/2019	0	1	0	0	0	1	1	0	0	1	0	1	0	1	NA	Yes	Yes	Yes	Yes	Yes	Yes	Yes
67	NA	0	1	0	1138	0	NA	NA	NA	NA	NA	NA	0	0	1	0	0	0	0	0	1	1	0	1	0	0	4/6/2017	0	0	0	0	1	1	1	0	1	0	0	1	1	1	9/9/2017	No	Yes	Yes	No	Yes	No	Yes
82	NA	0	1	0	1921	0	NA	NA	NA	NA	NA	NA	1	1	0	0	0	0	0	1	1	1	0	1	0	1	2/13/2015	1	1	0	0	0	1	1	0	1	0	0	1	0	1	NA	Yes	Yes	Yes	No	Yes	No	Yes
62	NA	0	1	0	397	0	NA	NA	NA	NA	NA	NA	0	0	1	0	0	0	0	0	1	1	0	1	0	0	4/17/2019	0	1	0	0	0	0	1	0	1	0	0	0	0	1	NA	No	No	Yes	No	No	No	Yes
63	NA	0	0	0	969	0	NA	NA	NA	NA	NA	NA	1	1	0	0	0	0	0	1	1	0	0	0	1	0	9/22/2017	1	1	0	0	0	1	1	1	1	1	0	0	0	1	4/22/2018	Yes	No	Yes	Yes	No	No	No
84	NA	0	0	0	105	1	2/9/2016	1/21/2015	NA	NA	NA	NA	1	0	1	0	0	0	0	1	1	0	0	1	0	0	10/8/2014	0	1	0	1	1	0	1	1	1	0	0	1	1	1	7/7/2016	Yes	Yes	Yes	No	Yes	No	Yes
70	23.33	0	1	0	385	0	NA	NA	NA	NA	NA	NA	0	0	1	0	0	0	0	0	1	1	1	1	0	0	4/29/2019	0	1	0	0	0	0	0	0	0	0	0	0	0	1	NA	No	Yes	Yes	No	Yes	Yes	Yes
69	NA	0	1	0	363	0	NA	NA	NA	NA	NA	NA	0	1	0	0	0	0	0	1	1	0	0	0	0	0	5/21/2019	0	1	0	0	0	1	1	0	0	0	0	1	0	1	NA	Yes	Yes	Yes	No	No	No	No
65	NA	0	1	0	808	0	NA	NA	NA	NA	NA	NA	0	0	1	0	0	0	0	0	1	0	0	0	0	0	3/2/2018	0	0	0	0	1	1	1	0	0	0	0	1	0	1	NA	No	Yes	Yes	No	No	No	No
74	25.125	0	1	0	2652	0	NA	NA	NA	NA	NA	NA	1	0	0	0	0	0	0	0	0	0	0	0	0	0	2/12/2013	0	0	0	0	0	0	1	0	0	0	0	1	0	0	NA	No	Yes	No	No	No	No	No
57	24.4725	0	0	0	83	1	6/15/2015	NA	NA	NA	NA	NA	0	1	0	0	0	0	0	0	1	0	0	1	0	0	3/24/2015	0	1	0	0	0	1	1	1	0	1	0	0	0	1	9/21/2015	No	Yes	Yes	Yes	Yes	No	Yes
77	NA	NA	0	0	714	0	NA	NA	NA	NA	NA	NA	0	0	1	0	0	0	0	0	1	0	0	0	0	0	6/4/2018	0	1	0	0	0	1	1	0	1	0	0	0	0	1	NA	No	Yes	Yes	Yes	Yes	No	No
69	NA	0	1	0	29	1	NA	3/15/2016	NA	NA	NA	NA	0	1	0	0	0	0	0	1	1	1	0	0	0	0	2/15/2016	0	1	0	0	1	1	1	0	0	0	1	1	0	1	8/20/2016	Yes	No	Yes	Yes	Yes	Yes	No
74	25.62	0	1	0	59	1	5/14/2015	6/25/2015	7/8/2015	NA	NA	NA	1	0	0	0	0	0	0	0	1	1	0	1	0	0	3/16/2015	0	1	0	0	0	0	1	0	0	0	0	1	0	1	7/15/2015	No	Yes	Yes	No	No	No	Yes
73	38.28	0	0	0	253	1	1/29/2016	2/11/2016	6/8/2016	NA	NA	NA	0	0	1	0	0	0	0	1	1	0	0	1	0	0	5/21/2015	0	1	0	0	0	0	1	0	1	0	1	1	0	1	1/22/2017	Yes	Yes	Yes	Yes	No	No	Yes
58	NA	0	0	0	35	1	NA	1/8/2019	NA	NA	NA	NA	0	0	1	0	0	0	0	1	1	1	1	0	0	0	12/4/2018	0	1	0	0	0	0	1	0	1	1	0	0	0	1	1/12/2019	Yes	No	Yes	Yes	Yes	No	No
53	NA	0	1	0	385	0	NA	NA	NA	NA	NA	NA	0	1	0	0	0	0	0	0	1	1	0	1	0	0	4/29/2019	0	0	0	0	0	0	0	0	0	1	0	1	0	0	NA	No	Yes	Yes	No	No	Yes	Yes
71	NA	0	1	0	335	1	NA	5/27/2015	NA	NA	NA	NA	1	0	1	0	0	0	0	0	1	0	0	0	0	0	6/26/2014	0	0	1	0	0	0	1	0	0	0	1	1	0	1	9/10/2015	No	No	Yes	Yes	Yes	No	No
65	26.36	0	0	0	284	1	NA	12/31/2013	NA	NA	NA	NA	1	1	0	0	0	0	0	0	1	0	0	0	0	0	3/22/2013	1	1	0	0	0	0	0	0	0	0	0	0	0	1	5/13/2016	No	Yes	Yes	No	No	No	No
44	NA	0	1	0	7	1	2/22/2017	1/27/2017	NA	3/22/2019	NA	NA	0	1	0	0	0	0	0	0	1	0	1	0	0	0	1/20/2017	0	1	0	0	0	1	1	0	0	1	1	0	0	1	4/2/2019	No	Yes	Yes	No	Yes	No	No
77	NA	0	0	0	29	1	NA	6/6/2017	3/13/2018	2/17/2017	2/16/2017	NA	0	0	1	0	0	0	0	1	1	1	1	0	1	1	1/18/2017	0	1	0	0	0	1	1	0	0	0	0	0	0	0	4/11/2018	Yes	Yes	Yes	Yes	Yes	No	No
102	NA	0	0	0	553	0	NA	NA	NA	NA	NA	NA	0	0	1	0	0	0	0	0	1	0	1	0	0	0	11/12/2018	0	0	1	0	0	0	1	0	0	1	0	1	0	1	12/11/2018	No	Yes	Yes	Yes	No	Yes	No
57	39.89	0	1	0	454	1	NA	8/16/2018	NA	NA	NA	NA	1	1	0	0	0	0	0	0	1	0	0	1	0	0	5/19/2017	1	0	0	0	0	1	1	0	0	0	0	1	0	1	NA	No	Yes	Yes	No	Yes	Yes	Yes
88	NA	0	0	0	130	1	2/26/2018	NA	NA	4/4/2018	NA	NA	0	0	1	0	0	0	0	0	1	1	0	1	1	0	10/19/2017	0	1	1	0	0	1	1	0	1	0	0	1	0	1	NA	No	Yes	Yes	Yes	Yes	No	Yes
57	25.86	0	1	0	500	0	NA	NA	NA	NA	NA	NA	0	0	1	0	0	0	0	0	0	0	0	1	0	0	1/4/2019	0	1	0	0	0	1	1	1	0	0	0	0	0	1	NA	No	No	Yes	Yes	No	No	Yes
67	NA	0	1	0	1601	0	NA	NA	NA	NA	NA	NA	0	1	0	0	0	0	0	0	1	1	0	0	0	0	12/30/2015	0	1	0	0	0	1	1	0	0	0	0	0	0	1	1/8/2017	No	Yes	Yes	No	No	No	No
88	NA	0	1	0	1587	0	NA	NA	NA	NA	NA	NA	0	1	0	0	0	0	0	1	1	1	0	1	1	0	1/13/2016	0	1	0	0	0	1	1	0	0	0	0	0	0	1	NA	Yes	No	Yes	Yes	Yes	Yes	Yes
56	27.67285714	0	0	0	627	0	NA	NA	NA	NA	NA	NA	0	1	0	0	0	0	0	0	1	0	0	0	0	0	8/30/2018	0	1	0	0	0	1	1	0	1	1	0	1	0	1	11/9/2020	No	No	Yes	Yes	No	No	No
78	27.79	0	1	0	1602	0	NA	NA	NA	NA	NA	NA	0	1	0	0	0	0	0	0	1	0	1	1	0	0	12/29/2015	0	0	0	0	0	1	1	0	1	1	0	1	0	0	NA	No	Yes	Yes	No	Yes	No	Yes
66	27.06	0	1	0	15	1	NA	NA	NA	8/5/2016	NA	NA	0	1	0	0	0	0	0	0	1	0	0	0	0	0	7/21/2016	0	1	0	0	0	1	1	0	0	0	0	0	0	1	12/9/2016	No	Yes	Yes	Yes	Yes	No	No
90	27.02	0	1	0	416	0	NA	NA	NA	NA	NA	NA	0	0	1	0	0	0	0	0	1	1	1	1	1	0	3/29/2019	0	0	0	0	0	1	0	0	0	1	0	0	0	1	NA	No	Yes	Yes	Yes	No	Yes	Yes
55	31.065	0	0	0	234	1	NA	NA	NA	4/29/2016	NA	NA	1	1	0	0	0	0	0	0	1	0	0	0	0	0	9/8/2015	0	1	0	0	0	1	1	0	0	0	0	1	0	1	NA	No	No	Yes	No	No	No	No
56	29.6	0	1	0	2324	1	NA	7/23/2019	NA	1/9/2020	NA	NA	1	1	0	0	0	0	0	0	1	0	0	0	0	0	3/12/2013	0	0	0	0	0	1	1	1	1	0	1	1	1	1	1/9/2020	No	No	Yes	No	No	No	No
85	NA	0	1	0	847	1	11/13/2019	NA	NA	11/13/2019	NA	NA	0	0	1	0	0	0	0	0	1	1	1	1	0	1	7/19/2017	0	1	0	1	0	1	0	0	0	0	0	0	0	1	12/16/2019	No	Yes	Yes	Yes	No	Yes	Yes
78	26.89	0	1	0	2058	0	NA	NA	NA	NA	NA	NA	1	1	0	0	0	0	0	0	1	0	0	1	0	0	9/29/2014	0	0	0	0	0	0	1	0	0	0	0	1	0	0	NA	No	Yes	Yes	No	No	No	Yes
65	28.03	0	1	0	2654	0	NA	NA	NA	NA	NA	NA	1	0	0	0	0	0	0	0	1	0	0	0	0	0	2/10/2013	0	1	0	0	0	0	1	0	0	0	0	1	0	0	3/1/2013	No	No	Yes	No	No	No	No
61	NA	0	0	0	438	0	NA	NA	NA	NA	NA	NA	1	1	0	0	0	0	0	0	1	0	0	0	0	0	3/7/2019	1	1	0	0	0	1	1	0	1	0	1	0	0	1	NA	No	No	Yes	Yes	No	No	No
67	NA	0	1	0	1763	0	NA	NA	NA	NA	NA	NA	0	1	0	0	0	0	0	1	0	0	0	0	0	0	7/21/2015	0	1	0	0	0	1	1	0	0	0	0	0	0	0	NA	Yes	No	Yes	Yes	Yes	No	No
73	NA	0	1	0	1481	0	NA	NA	NA	NA	NA	NA	1	1	0	0	0	0	0	0	1	0	0	1	0	0	4/28/2016	1	0	0	0	0	0	1	0	0	0	0	1	0	1	NA	No	No	Yes	Yes	No	No	Yes
77	28.48	0	0	0	16	1	NA	5/20/2017	NA	NA	NA	NA	0	1	0	0	0	0	0	0	1	0	0	1	0	0	5/4/2017	0	1	0	0	0	1	1	0	0	0	0	0	0	1	NA	No	Yes	Yes	Yes	No	No	Yes
86	21.08	0	1	0	7	1	3/2/2018	NA	NA	NA	NA	NA	0	0	1	0	0	0	0	1	1	1	1	1	0	0	2/23/2018	0	1	0	0	0	1	1	0	0	0	0	1	0	0	10/4/2019	Yes	Yes	Yes	Yes	No	No	Yes
95	NA	0	1	0	2253	0	NA	NA	NA	NA	NA	NA	1	0	0	0	0	0	0	1	1	0	0	0	0	0	3/18/2014	0	0	0	0	0	0	1	0	0	0	0	1	0	1	12/21/2014	Yes	No	Yes	No	No	No	No
75	NA	0	1	0	728	0	NA	NA	NA	NA	NA	NA	0	0	1	0	0	0	0	1	1	0	0	0	1	0	5/21/2018	0	1	0	0	0	1	1	0	0	0	0	1	0	1	NA	Yes	No	Yes	Yes	No	No	No
70	NA	0	1	0	81	1	NA	8/27/2013	NA	NA	NA	NA	1	0	0	0	0	0	0	0	1	0	0	0	0	0	6/7/2013	0	0	0	0	0	0	1	0	0	0	0	1	0	1	10/30/2014	No	No	Yes	No	No	No	No
78	30.77	0	0	0	63	1	NA	NA	10/4/2018	10/13/2018	NA	NA	0	0	1	0	0	0	0	0	0	0	0	1	0	0	8/2/2018	0	1	1	0	0	1	1	1	0	0	0	0	0	1	9/8/2020	No	No	Yes	No	No	No	Yes
92	NA	0	0	0	1903	0	NA	NA	NA	NA	NA	NA	0	0	1	0	0	0	0	0	0	0	0	0	0	0	3/3/2015	0	0	0	0	0	0	0	0	1	1	0	1	1	1	3/6/2016	No	Yes	Yes	Yes	No	No	No
64	NA	0	1	0	377	1	6/10/2019	NA	NA	NA	NA	NA	0	0	0	0	1	0	0	1	0	1	1	1	0	0	5/29/2018	0	1	0	0	0	1	0	1	0	0	0	1	0	0	NA	Yes	Yes	Yes	Yes	Yes	No	Yes
60	20.25	0	0	0	544	0	NA	NA	NA	NA	NA	NA	0	0	1	0	0	0	0	0	1	0	1	0	0	0	11/21/2018	0	1	0	0	0	1	1	0	0	0	0	0	0	1	6/24/2019	No	No	Yes	Yes	Yes	No	No
76	17.86333333	0	0	0	1361	0	NA	NA	NA	NA	NA	NA	0	1	0	0	0	0	0	0	1	0	0	0	0	0	8/26/2016	0	0	0	0	0	1	1	0	1	0	0	1	0	1	9/1/2017	No	No	Yes	No	No	No	No
88	27.62	0	1	0	272	1	NA	1/1/2019	NA	NA	NA	NA	1	1	1	0	0	0	0	1	1	1	1	1	0	0	4/4/2018	1	1	0	0	0	1	0	1	0	0	0	1	0	0	NA	Yes	Yes	Yes	No	Yes	Yes	Yes
90	19.27	0	0	0	517	1	NA	9/28/2019	NA	9/22/2019	NA	NA	0	0	1	0	0	0	0	0	1	0	0	0	0	0	4/23/2018	0	1	0	0	0	1	1	0	1	0	0	0	0	1	NA	No	Yes	Yes	Yes	Yes	No	No
69	NA	0	0	0	567	1	NA	3/18/2020	NA	NA	NA	NA	1	1	0	0	0	0	0	0	1	0	0	0	0	0	8/29/2018	1	1	1	1	0	1	1	0	1	1	0	0	0	1	NA	No	No	Yes	Yes	No	No	No
83	22.65	0	0	0	99	1	NA	8/26/2016	NA	NA	NA	NA	0	1	0	0	0	0	0	1	1	0	0	1	1	1	5/19/2016	0	1	1	0	0	1	1	0	1	0	0	1	1	1	9/27/2016	Yes	Yes	Yes	No	Yes	No	Yes
51	NA	0	1	0	138	1	NA	11/29/2017	12/1/2017	NA	NA	NA	0	1	0	0	0	0	0	1	1	1	0	0	0	0	7/14/2017	0	NA	0	0	0	1	1	0	1	1	1	0	1	1	3/29/2020	Yes	Yes	Yes	Yes	No	No	No
68	NA	0	0	0	459	0	NA	NA	NA	NA	NA	NA	0	0	0	1	0	0	0	0	1	1	0	0	0	0	2/14/2019	0	1	0	0	0	1	1	0	0	0	0	0	0	1	11/25/2019	No	Yes	Yes	No	No	Yes	No
62	NA	0	0	0	1125	0	NA	NA	NA	NA	NA	NA	0	0	1	0	0	0	0	0	1	0	0	0	0	0	4/19/2017	0	1	0	0	0	1	1	0	1	0	0	0	0	1	NA	No	Yes	Yes	No	Yes	No	No
68	36.06833333	0	0	0	354	0	NA	NA	NA	NA	NA	NA	0	0	0	0	1	0	0	0	1	1	0	0	0	0	5/30/2019	0	1	0	0	0	1	0	0	0	0	0	0	0	1	NA	No	Yes	Yes	Yes	Yes	No	No
70	36.15333333	0	0	0	978	0	NA	NA	NA	NA	NA	NA	0	0	0	0	0	1	0	0	1	1	1	1	0	1	9/13/2017	0	0	1	0	0	0	1	0	0	1	0	0	0	1	2/3/2019	No	Yes	Yes	Yes	No	No	Yes
73	20.145	0	0	0	2440	0	NA	NA	NA	NA	NA	NA	0	0	1	0	0	0	0	0	1	0	0	1	0	0	9/12/2013	0	1	0	0	0	1	1	0	0	0	0	0	0	1	1/16/2014	No	Yes	Yes	No	No	Yes	Yes
70	NA	0	0	0	16	1	5/15/2019	6/6/2019	11/2/2019	5/30/2019	NA	12/5/2019	1	1	0	0	0	0	0	0	1	0	0	0	0	0	4/29/2019	1	1	0	0	0	1	0	0	0	0	0	0	0	1	NA	No	Yes	Yes	Yes	No	No	No
61	24.78	0	1	0	1267	0	NA	NA	NA	NA	NA	NA	0	0	0	0	1	0	0	0	1	0	0	1	1	0	11/28/2016	0	0	0	0	0	0	0	0	0	0	0	0	0	1	5/15/2017	No	Yes	Yes	No	Yes	Yes	Yes
71	18.94428571	0	1	0	2120	0	NA	NA	NA	NA	NA	NA	0	1	0	0	0	0	0	0	1	1	0	0	0	0	7/29/2014	0	1	0	0	0	1	1	0	0	0	0	0	0	0	12/19/2014	No	Yes	Yes	No	No	Yes	No
63	NA	0	0	0	20	1	12/28/2017	NA	NA	1/9/2018	NA	NA	0	0	0	1	0	0	0	0	1	1	0	0	0	0	12/8/2017	0	0	1	0	0	1	1	0	1	1	0	0	0	1	1/8/2018	No	Yes	Yes	Yes	Yes	No	No
79	NA	0	0	0	64	1	NA	1/16/2019	NA	NA	NA	NA	0	0	1	0	0	0	0	1	1	0	0	1	0	0	11/13/2018	0	1	0	0	0	1	1	0	0	0	0	1	0	1	NA	Yes	No	Yes	No	Yes	No	Yes
72	29.19	0	0	0	1754	0	NA	NA	NA	NA	NA	NA	0	1	0	0	0	0	0	0	1	1	0	1	0	0	7/30/2015	0	1	0	0	0	1	1	1	0	0	0	0	0	1	7/31/2016	No	Yes	Yes	Yes	No	No	Yes
70	NA	0	1	0	798	0	NA	NA	NA	NA	NA	NA	1	1	0	0	0	0	0	0	1	1	0	1	0	0	3/12/2018	0	1	0	0	0	1	1	0	0	1	0	0	0	1	NA	No	Yes	Yes	Yes	No	No	Yes
74	NA	0	1	0	809	0	NA	NA	NA	NA	NA	NA	0	0	0	1	0	0	0	0	0	0	0	0	0	0	3/1/2018	0	1	0	0	0	1	0	0	0	0	0	0	0	1	NA	No	Yes	Yes	No	No	No	No
73	24.24	0	0	0	1156	1	4/29/2016	NA	NA	NA	NA	NA	1	0	0	0	0	0	0	0	1	0	0	0	0	0	2/28/2013	0	0	0	0	0	1	1	0	0	0	0	1	0	1	NA	No	Yes	Yes	No	No	No	No
86	NA	0	0	0	1012	0	NA	NA	NA	NA	NA	NA	0	0	0	1	0	0	0	0	1	1	0	1	0	0	8/10/2017	0	1	1	0	0	0	1	0	0	1	0	0	0	0	3/6/2019	No	Yes	Yes	No	Yes	Yes	Yes
82	NA	0	1	0	1001	0	NA	NA	NA	NA	NA	NA	0	0	1	0	0	0	0	1	1	1	1	1	0	0	8/21/2017	0	1	0	0	0	0	1	0	1	0	0	1	0	0	NA	Yes	Yes	Yes	Yes	Yes	No	Yes
89	NA	0	0	0	1404	0	NA	NA	NA	NA	NA	NA	0	1	0	0	0	0	0	0	1	1	0	0	0	0	7/14/2016	0	1	0	0	0	1	0	0	0	0	0	1	0	1	NA	No	Yes	Yes	Yes	Yes	No	No
83	24.08333333	0	1	0	245	1	NA	2/21/2019	NA	4/17/2020	NA	NA	0	0	1	0	0	0	0	0	1	1	0	0	0	0	6/21/2018	0	1	0	0	0	1	1	0	0	0	0	0	0	0	NA	No	Yes	Yes	Yes	No	No	No
79	NA	0	1	0	1103	0	NA	NA	NA	NA	NA	NA	0	0	1	0	0	0	0	0	0	1	0	1	0	0	5/11/2017	0	1	0	0	0	0	1	0	0	1	0	1	0	1	NA	No	Yes	Yes	No	No	No	Yes
75	NA	0	1	0	787	0	NA	NA	NA	NA	NA	NA	1	1	0	0	0	0	0	0	1	1	0	1	0	0	3/23/2018	1	1	1	0	0	1	1	1	0	1	0	0	0	1	NA	No	Yes	Yes	Yes	Yes	Yes	Yes
68	25.4	0	1	0	578	0	NA	NA	NA	NA	NA	NA	1	1	0	0	0	0	0	0	1	1	0	1	0	0	10/18/2018	1	0	0	0	0	1	1	0	0	1	1	1	0	0	NA	No	Yes	Yes	Yes	Yes	No	Yes
72	22.07	0	0	0	30	1	1/30/2019	6/2/2020	NA	NA	NA	NA	0	0	1	0	0	0	0	0	1	0	0	1	0	0	12/31/2018	0	1	1	1	0	1	1	0	0	0	0	0	0	1	NA	No	Yes	Yes	Yes	No	No	Yes
76	NA	0	0	0	306	0	NA	NA	NA	NA	NA	NA	0	0	0	1	0	0	0	1	1	1	1	1	0	1	7/17/2019	0	1	1	1	0	0	1	0	0	0	0	1	0	1	NA	Yes	Yes	Yes	No	No	Yes	Yes
73	27.22	0	1	0	1641	0	NA	NA	NA	NA	NA	NA	0	1	0	0	0	0	0	0	1	0	0	0	0	0	11/20/2015	0	0	1	0	0	1	0	0	0	0	0	0	0	0	NA	No	No	Yes	Yes	No	No	No
85	NA	0	1	0	810	0	NA	NA	NA	NA	NA	NA	0	0	1	0	0	0	0	0	1	0	0	1	0	0	2/28/2018	0	1	0	0	1	1	1	0	1	0	0	1	0	1	3/18/2018	No	Yes	Yes	Yes	No	Yes	Yes
92	NA	0	0	0	467	1	NA	NA	NA	1/19/2019	NA	NA	0	0	1	0	0	0	0	1	1	1	0	1	1	0	10/9/2017	0	0	0	0	0	0	1	0	0	0	0	1	0	1	NA	Yes	Yes	Yes	No	Yes	No	Yes
91	NA	0	1	0	1627	0	NA	NA	NA	NA	NA	NA	0	0	1	0	0	0	0	1	1	1	0	0	0	0	12/4/2015	0	0	0	0	1	0	0	0	0	1	0	1	0	1	11/25/2016	Yes	Yes	Yes	No	No	No	No
56	NA	0	1	0	438	0	NA	NA	NA	NA	NA	NA	0	0	0	1	0	0	0	0	1	1	0	0	0	0	3/7/2019	0	1	0	0	0	1	1	1	1	0	0	0	0	1	4/6/2020	No	Yes	Yes	Yes	Yes	No	No
45	NA	0	0	0	9	1	4/8/2017	NA	NA	NA	NA	NA	1	1	0	0	0	0	0	0	1	0	0	0	0	0	3/31/2017	1	0	0	0	0	1	1	0	1	0	1	1	0	1	4/8/2017	No	No	Yes	Yes	No	No	No
71	29.02	0	0	0	167	1	NA	7/9/2014	NA	NA	NA	NA	1	0	0	0	0	0	0	0	1	0	0	0	0	0	1/23/2014	0	0	1	0	0	0	1	0	0	1	0	0	0	0	12/22/2014	No	No	Yes	No	No	No	No
61	NA	0	0	0	96	1	NA	NA	NA	5/18/2019	NA	NA	0	0	1	0	0	0	0	0	1	0	0	0	0	0	3/14/2019	0	1	0	0	0	1	1	0	0	0	0	0	0	1	6/17/2019	No	Yes	Yes	Yes	No	No	No
80	26.43	0	1	0	924	1	6/19/2019	NA	NA	8/29/2019	NA	NA	0	0	1	0	0	0	0	1	1	1	1	0	1	0	12/7/2016	0	0	0	1	0	0	1	0	0	1	0	1	0	1	12/8/2019	Yes	No	Yes	Yes	No	No	No
92	NA	0	1	0	67	1	3/7/2016	NA	NA	NA	NA	NA	0	1	0	0	0	0	0	0	1	0	0	1	0	0	12/31/2015	0	1	0	0	0	1	0	0	0	0	0	1	0	1	NA	No	No	Yes	Yes	No	No	Yes
64	26.76	0	1	0	1457	1	NA	3/1/2017	NA	NA	NA	NA	1	0	0	0	0	0	0	0	1	0	0	0	0	0	3/5/2013	0	0	1	0	0	0	1	0	0	0	1	1	0	1	NA	No	No	Yes	No	No	No	No
87	NA	0	1	0	237	1	4/16/2019	2/14/2017	NA	NA	NA	NA	0	0	1	0	0	0	0	0	1	0	0	0	0	0	6/22/2016	0	1	0	0	0	0	1	0	0	1	0	1	0	1	NA	No	No	Yes	No	Yes	No	No
75	NA	0	0	0	734	0	NA	NA	NA	NA	NA	NA	0	0	0	0	1	0	0	0	1	0	0	0	0	0	5/15/2018	0	1	0	0	0	1	0	0	0	0	0	1	0	1	NA	No	Yes	Yes	Yes	Yes	No	No
77	NA	0	1	0	571	0	NA	NA	NA	NA	NA	NA	0	0	0	1	0	0	0	0	1	1	1	1	0	1	10/25/2018	0	1	0	0	0	1	1	0	1	0	0	1	0	1	6/5/2019	No	Yes	Yes	Yes	Yes	No	Yes
90	NA	0	0	0	1033	0	NA	NA	NA	NA	NA	NA	0	1	0	0	0	0	0	1	1	0	0	1	0	0	7/20/2017	0	0	0	1	0	0	1	0	1	1	0	1	0	0	8/17/2017	Yes	Yes	Yes	No	Yes	No	Yes
79	34.34	0	1	0	291	0	NA	NA	NA	NA	NA	NA	0	0	1	0	0	0	0	1	1	1	1	1	0	1	8/1/2019	0	1	0	0	0	1	1	1	0	1	0	1	0	1	NA	Yes	Yes	Yes	Yes	No	No	Yes
71	NA	0	1	0	482	1	NA	8/21/2019	NA	NA	NA	NA	0	1	1	0	0	0	0	0	1	0	0	0	0	0	4/26/2018	0	1	0	1	0	0	1	0	1	1	0	0	0	1	NA	No	No	Yes	No	Yes	No	No
62	NA	0	1	0	191	1	11/2/2017	NA	NA	NA	NA	NA	0	0	0	1	0	0	0	0	1	1	0	1	0	0	4/25/2017	0	1	0	0	0	1	0	0	0	0	0	0	0	0	12/27/2018	No	No	Yes	No	No	No	Yes
75	28.87	0	0	0	296	1	5/5/2020	5/7/2017	NA	4/27/2020	NA	NA	1	1	0	0	0	0	0	0	1	0	0	1	0	0	7/15/2016	1	1	0	0	0	1	1	0	0	1	0	1	0	1	NA	No	No	Yes	No	No	No	Yes
51	NA	0	1	0	634	0	NA	NA	NA	NA	NA	NA	0	1	0	0	0	0	0	1	1	0	0	0	0	0	8/23/2018	0	1	0	0	0	1	0	0	0	0	0	0	0	1	9/10/2018	Yes	No	Yes	Yes	No	No	No
50	NA	0	1	0	30	1	9/21/2017	NA	NA	NA	NA	NA	0	1	0	0	0	0	0	0	1	0	0	0	0	0	8/22/2017	0	1	1	0	1	1	1	0	1	0	0	1	0	1	3/17/2018	No	No	Yes	No	No	No	No
77	NA	0	0	0	331	1	NA	6/5/2019	NA	NA	NA	NA	1	1	0	0	0	0	0	0	1	0	0	0	0	0	7/9/2018	1	0	0	0	0	1	1	0	1	0	1	1	0	0	NA	No	No	Yes	Yes	Yes	No	No
71	NA	0	0	0	89	1	9/30/2017	7/1/2018	NA	9/17/2018	NA	NA	0	1	0	0	0	0	0	0	0	1	0	0	0	0	7/3/2017	0	1	0	0	0	0	0	0	1	0	0	1	0	0	NA	No	Yes	Yes	Yes	No	No	No
69	NA	0	1	0	630	0	NA	NA	NA	NA	NA	NA	1	1	0	0	0	0	0	1	1	1	0	1	1	1	8/27/2018	1	1	0	0	0	1	1	0	0	1	1	1	0	1	NA	Yes	Yes	Yes	Yes	Yes	Yes	Yes
71	29.09	0	0	0	579	1	NA	4/23/2017	NA	NA	NA	NA	0	1	0	0	0	0	0	0	1	0	0	0	0	0	9/22/2015	0	1	0	0	0	1	1	1	0	0	1	0	0	1	NA	No	No	Yes	No	Yes	No	No
62	22.725	0	0	0	466	0	NA	NA	NA	NA	NA	NA	0	0	0	1	0	0	0	0	1	0	0	0	0	0	2/7/2019	0	0	1	0	0	0	1	1	0	0	1	0	0	1	NA	No	No	Yes	No	No	No	No
70	24.42	0	1	0	298	1	5/9/2017	NA	NA	11/14/2019	NA	NA	0	1	0	0	0	0	0	1	1	1	0	0	1	0	7/15/2016	0	1	0	0	0	0	0	0	0	0	0	0	0	1	NA	Yes	Yes	Yes	No	Yes	Yes	No
74	36.22333333	0	0	0	56	1	10/24/2013	NA	NA	NA	NA	NA	0	0	1	0	0	0	0	0	1	0	0	0	0	0	8/29/2013	0	0	0	0	0	1	1	0	0	0	1	0	0	0	1/14/2015	No	Yes	Yes	No	No	No	No
75	23.48	0	0	0	11	1	8/10/2014	NA	NA	NA	NA	NA	0	1	0	0	0	0	0	0	1	1	0	0	0	0	7/30/2014	0	1	0	0	0	1	1	0	0	0	0	0	0	1	NA	No	Yes	Yes	Yes	Yes	No	No
70	NA	0	1	0	558	1	NA	7/24/2019	NA	NA	NA	NA	0	1	0	0	0	0	0	1	1	1	0	0	1	1	1/12/2018	0	1	0	0	0	1	1	0	0	1	0	0	0	1	8/21/2019	Yes	Yes	Yes	Yes	Yes	No	No
64	30.42	0	1	0	9	1	5/30/2019	NA	9/25/2019	9/23/2019	NA	NA	0	0	1	0	0	0	0	1	1	0	0	1	0	0	5/21/2019	0	1	0	0	0	1	1	0	1	0	0	0	0	1	NA	Yes	Yes	Yes	No	No	No	Yes
92	58.1825	0	1	0	1762	0	NA	NA	NA	NA	NA	NA	0	0	1	0	0	0	0	0	1	1	0	0	0	0	7/22/2015	0	0	1	0	0	0	1	0	0	0	0	1	0	1	2/8/2019	No	Yes	Yes	No	Yes	No	No
85	NA	0	0	0	1572	0	NA	NA	NA	NA	NA	NA	0	1	0	0	0	0	0	0	1	0	0	1	0	0	1/28/2016	0	1	0	0	0	1	1	0	0	0	0	0	0	0	5/1/2016	No	Yes	Yes	No	Yes	Yes	Yes
73	28.15428571	0	1	0	1609	0	NA	NA	NA	NA	NA	NA	1	1	0	1	0	0	0	0	1	1	0	0	0	0	12/22/2015	0	1	0	0	0	0	1	0	0	0	1	1	0	1	NA	No	Yes	Yes	Yes	No	No	No
61	NA	0	0	0	1265	0	NA	NA	NA	NA	NA	NA	0	0	0	1	0	0	0	0	1	0	0	0	0	0	11/30/2016	0	0	0	0	0	1	1	0	1	0	0	0	0	1	5/10/2017	No	No	Yes	Yes	Yes	No	No
27	NA	0	1	0	259	1	1/12/2016	NA	NA	NA	NA	NA	0	1	0	0	0	0	0	0	1	1	0	0	0	0	4/28/2015	0	1	0	0	0	0	1	0	0	0	1	1	0	1	3/2/2016	No	No	Yes	Yes	Yes	No	No
84	NA	0	0	0	349	0	NA	NA	NA	NA	NA	NA	0	0	1	0	0	0	0	1	1	1	1	1	0	1	6/4/2019	0	1	0	0	0	1	1	0	1	0	0	0	0	1	9/22/2019	Yes	Yes	Yes	Yes	Yes	Yes	Yes
40	NA	0	1	0	16	1	NA	7/7/2017	12/12/2019	NA	NA	NA	0	1	0	0	0	0	0	0	1	0	0	0	1	0	6/21/2017	0	0	0	0	1	1	1	0	0	0	0	1	0	0	NA	No	No	Yes	No	No	No	No
88	25.675	0	0	0	143	1	NA	7/28/2017	NA	NA	NA	NA	0	0	1	0	0	0	0	0	1	1	0	1	0	0	3/7/2017	0	1	0	0	0	1	1	0	0	1	0	0	0	1	8/10/2019	No	Yes	Yes	Yes	No	No	Yes
81	31.725	0	1	0	387	1	NA	NA	NA	6/3/2020	NA	NA	0	0	1	0	0	0	0	1	1	1	0	0	0	1	5/13/2019	0	0	0	0	0	0	1	1	0	0	0	1	0	1	NA	Yes	Yes	Yes	No	Yes	No	No
80	NA	0	1	0	1132	0	NA	NA	NA	NA	NA	NA	0	0	1	0	0	0	0	1	1	0	1	1	0	0	4/12/2017	0	0	0	0	0	1	1	1	1	0	0	1	0	1	5/30/2017	Yes	Yes	Yes	No	Yes	Yes	Yes
81	22.44	0	1	0	497	1	NA	2/2/2019	NA	1/25/2019	NA	NA	0	0	1	0	0	0	0	0	1	1	1	1	0	0	9/15/2017	0	0	0	0	0	1	1	0	0	0	0	0	1	1	2/13/2019	No	Yes	Yes	No	Yes	No	Yes
86	NA	0	1	0	28	1	NA	9/4/2015	NA	NA	NA	NA	0	1	0	0	0	0	0	0	1	1	0	0	1	0	8/7/2015	0	1	0	0	0	0	1	0	0	0	0	1	0	1	NA	No	Yes	Yes	No	Yes	No	No
91	24.45	0	1	0	528	0	NA	NA	NA	NA	NA	NA	0	0	0	1	0	0	0	0	1	0	1	0	0	0	12/7/2018	0	1	0	0	0	0	1	0	1	1	0	1	0	1	NA	No	Yes	Yes	Yes	No	Yes	No
75	26.81333333	0	1	0	162	1	1/8/2019	12/26/2017	1/3/2018	1/23/2018	NA	NA	0	1	0	0	0	0	0	1	1	1	0	1	0	1	7/17/2017	0	1	0	1	0	1	1	0	1	1	0	0	0	0	1/14/2019	Yes	Yes	Yes	Yes	Yes	No	Yes
75	NA	0	1	0	84	1	1/11/2017	NA	NA	NA	NA	NA	0	1	0	0	0	0	0	1	1	1	0	1	1	1	10/19/2016	0	1	0	0	0	1	1	0	1	0	0	0	0	1	1/11/2017	Yes	Yes	Yes	Yes	No	No	Yes
76	NA	0	0	0	1054	0	NA	NA	NA	NA	NA	NA	1	1	0	0	0	0	0	0	1	0	0	1	0	0	6/29/2017	1	1	0	0	0	1	1	0	1	0	0	1	1	1	11/7/2017	No	Yes	Yes	Yes	Yes	No	Yes
70	NA	0	1	0	175	1	12/5/2017	12/5/2017	NA	NA	NA	NA	0	0	1	0	0	0	0	1	1	1	0	1	0	0	6/13/2017	0	1	0	0	0	1	1	0	0	0	0	0	0	0	NA	Yes	Yes	Yes	Yes	No	Yes	Yes
72	NA	0	0	0	509	0	NA	NA	NA	NA	NA	NA	0	0	1	0	0	0	0	0	1	1	0	1	0	0	12/26/2018	0	1	0	1	0	1	1	0	0	0	0	0	0	1	NA	No	No	Yes	No	Yes	No	Yes
70	NA	0	0	0	313	0	NA	NA	NA	NA	NA	NA	0	0	1	0	0	0	0	1	1	0	0	1	1	0	7/10/2019	0	1	0	0	0	1	1	0	0	0	0	0	0	1	NA	Yes	Yes	Yes	Yes	Yes	No	Yes
73	NA	0	1	0	7	1	8/4/2017	3/27/2018	8/3/2017	NA	NA	NA	0	0	1	0	0	0	0	1	1	1	0	1	0	0	7/27/2017	0	1	0	0	0	1	1	0	1	1	0	0	0	1	NA	Yes	Yes	Yes	No	No	No	Yes
67	33.51	0	1	0	445	0	NA	NA	NA	NA	NA	NA	0	1	0	0	0	0	0	0	1	0	0	0	0	0	2/28/2019	0	1	0	0	0	0	1	0	1	0	0	0	0	0	NA	No	Yes	No	No	Yes	No	No
69	NA	0	0	0	213	1	12/7/2019	NA	NA	NA	NA	NA	0	0	0	1	0	0	0	0	0	0	0	0	0	0	5/8/2019	0	1	0	0	0	1	1	1	1	0	0	0	0	1	NA	No	Yes	Yes	No	No	No	No
81	NA	0	0	0	896	0	NA	NA	NA	NA	NA	NA	0	0	0	1	0	0	0	0	1	1	0	1	0	1	12/4/2017	0	1	0	0	0	1	1	0	1	0	0	0	0	1	NA	No	Yes	Yes	Yes	No	Yes	Yes
72	20.48	0	1	0	391	1	NA	7/10/2018	NA	NA	NA	NA	0	0	1	0	0	0	0	0	1	0	0	0	0	0	6/14/2017	0	1	0	0	0	1	1	0	0	0	1	0	0	1	1/15/2019	No	Yes	Yes	No	No	No	No
61	27.36	0	1	0	648	0	NA	NA	NA	NA	NA	NA	0	1	0	0	0	0	0	1	1	1	1	1	0	0	8/9/2018	0	0	0	0	0	0	0	0	0	0	0	0	0	1	6/23/2019	Yes	Yes	Yes	No	Yes	No	Yes
71	23.34	0	1	0	2211	0	NA	NA	NA	NA	NA	NA	1	0	0	0	0	0	0	0	1	1	1	1	0	0	4/29/2014	0	0	0	0	0	0	0	1	0	1	0	1	0	1	9/25/2014	No	Yes	Yes	No	Yes	Yes	Yes
59	NA	0	1	0	368	0	NA	NA	NA	NA	NA	NA	0	0	1	0	0	0	0	0	1	0	0	0	0	0	5/16/2019	0	1	1	0	1	1	1	0	0	0	0	0	0	1	NA	No	No	Yes	Yes	No	No	No
56	45.58	0	1	0	696	0	NA	NA	NA	NA	NA	NA	1	1	1	0	0	0	0	0	1	0	0	1	0	0	6/22/2018	1	1	0	0	0	1	1	0	0	0	0	0	0	0	2/26/2021	No	Yes	Yes	Yes	No	Yes	Yes
83	NA	0	0	0	32	1	NA	NA	NA	9/8/2018	NA	NA	1	1	0	0	0	0	0	0	1	1	1	1	1	0	8/7/2018	1	0	1	0	0	0	1	1	1	1	1	1	0	1	3/6/2019	No	Yes	Yes	No	No	Yes	Yes
41	30.52045455	0	0	0	1190	0	NA	NA	NA	NA	NA	NA	0	0	0	0	1	0	0	0	1	0	0	0	0	0	2/13/2017	0	1	0	0	0	1	1	0	1	0	0	0	0	1	6/7/2020	No	Yes	Yes	Yes	Yes	No	No
70	NA	0	0	0	427	1	NA	2/8/2018	12/20/2017	9/6/2017	NA	12/12/2017	1	1	1	0	0	0	0	0	1	1	0	0	0	1	7/6/2016	1	0	0	0	0	1	1	0	1	1	0	1	0	1	NA	No	No	Yes	Yes	No	Yes	No
76	NA	0	0	0	718	0	NA	NA	NA	NA	NA	NA	0	0	0	1	0	0	0	0	0	0	0	0	0	0	5/31/2018	0	1	0	0	0	1	1	0	1	1	0	0	0	0	NA	No	No	Yes	No	No	No	No
71	28.87	0	0	0	735	0	NA	NA	NA	NA	NA	NA	0	0	1	0	0	0	0	0	1	0	0	0	0	0	5/14/2018	0	1	0	0	0	1	1	0	1	1	0	0	0	1	5/11/2019	No	Yes	Yes	No	No	No	No
65	54.2115	0	1	0	736	1	NA	NA	12/17/2016	6/15/2017	7/29/2017	NA	1	1	0	0	0	0	0	0	1	0	0	0	0	0	12/12/2014	1	1	0	0	0	1	1	0	0	0	0	0	0	1	8/18/2017	No	Yes	Yes	Yes	No	Yes	No
85	NA	0	0	0	98	1	NA	2/6/2015	NA	NA	NA	NA	1	1	0	0	0	0	0	0	1	0	0	1	0	0	10/31/2014	1	1	0	0	1	0	1	0	1	0	1	1	0	1	NA	No	No	Yes	No	Yes	No	Yes
66	NA	0	0	0	962	0	NA	NA	NA	NA	NA	NA	0	1	0	0	0	0	0	1	1	0	0	1	0	0	9/29/2017	0	1	1	0	0	1	1	0	0	1	0	0	0	0	NA	Yes	Yes	Yes	Yes	Yes	No	Yes
93	NA	0	1	0	692	0	NA	NA	NA	NA	NA	NA	0	0	1	0	0	0	0	0	1	0	0	1	0	0	6/26/2018	0	1	0	0	1	1	1	0	1	1	0	1	0	0	NA	No	Yes	Yes	No	Yes	No	Yes
48	NA	0	0	0	86	1	8/2/2019	NA	NA	NA	NA	NA	0	0	1	0	0	0	0	0	1	0	0	1	0	0	5/8/2019	0	1	0	1	1	1	1	0	0	1	0	1	1	1	9/8/2019	No	Yes	Yes	Yes	Yes	Yes	Yes
57	NA	0	1	0	1967	0	NA	NA	NA	NA	NA	NA	1	1	0	0	0	0	0	0	1	0	0	0	0	0	12/29/2014	1	0	0	0	0	0	1	0	0	0	0	1	0	1	NA	No	Yes	Yes	Yes	Yes	No	No
43	22.08	0	0	0	1196	0	NA	NA	NA	NA	NA	NA	0	0	1	0	0	0	0	1	1	1	1	0	0	0	2/7/2017	0	1	0	0	0	1	1	0	0	0	1	0	0	1	NA	Yes	No	Yes	Yes	Yes	No	No
76	NA	0	0	0	56	1	1/11/2017	1/13/2017	NA	NA	NA	NA	0	1	0	0	0	0	0	1	1	1	0	1	1	0	11/16/2016	0	1	0	0	0	1	1	0	1	0	0	1	0	1	2/20/2017	Yes	Yes	Yes	Yes	Yes	No	Yes
94	20.1	0	0	0	1921	0	NA	NA	NA	NA	NA	NA	0	1	0	0	0	0	0	0	1	1	0	0	0	0	2/13/2015	0	1	0	0	0	1	1	0	0	0	0	1	0	1	1/23/2019	No	No	Yes	No	No	No	No
85	NA	0	0	0	297	0	NA	NA	NA	NA	NA	NA	0	0	1	0	0	0	0	0	1	1	1	1	0	0	7/26/2019	0	1	0	1	0	1	1	0	0	0	0	1	0	1	NA	No	Yes	Yes	No	No	No	Yes
74	NA	0	1	0	471	1	NA	NA	NA	5/17/2020	NA	NA	0	0	1	0	0	0	0	0	1	1	0	1	0	0	2/26/2019	0	1	0	0	0	1	1	0	0	0	0	0	0	1	5/28/2020	No	Yes	Yes	No	No	Yes	Yes
78	NA	0	0	0	1126	0	NA	NA	NA	NA	NA	NA	0	0	1	0	0	0	0	1	1	1	0	1	1	1	4/18/2017	0	1	0	0	0	1	1	0	0	0	0	0	0	1	12/17/2017	Yes	Yes	Yes	Yes	Yes	Yes	Yes
56	23.91	0	1	0	1	1	6/4/2019	NA	NA	NA	NA	NA	0	0	1	0	0	0	0	1	1	0	0	0	0	0	6/3/2019	0	1	0	0	0	1	1	0	1	0	0	0	0	1	6/4/2019	Yes	No	Yes	No	No	No	No
82	NA	0	0	0	179	1	NA	10/23/2017	NA	NA	NA	NA	0	0	1	0	0	0	0	1	1	0	0	1	0	0	4/27/2017	0	1	0	0	0	1	1	1	1	0	0	1	0	1	12/11/2017	Yes	Yes	Yes	Yes	No	Yes	Yes
93	24.14555556	0	0	0	1727	0	NA	NA	NA	NA	NA	NA	0	1	0	0	0	0	0	0	1	0	0	0	0	0	8/26/2015	0	0	1	0	0	1	1	0	0	0	0	1	0	1	8/22/2017	No	Yes	Yes	No	No	No	No
62	NA	0	1	0	586	0	NA	NA	NA	NA	NA	NA	0	1	0	0	0	0	0	0	1	0	0	1	0	0	10/10/2018	0	0	0	0	0	1	0	0	0	1	0	1	0	0	NA	No	Yes	Yes	No	Yes	No	Yes
47	26.33	0	0	0	1026	0	NA	NA	NA	NA	NA	NA	0	0	1	0	0	0	0	0	1	0	0	0	0	0	7/27/2017	0	1	1	0	0	1	1	1	1	1	0	0	0	1	NA	No	No	Yes	No	Yes	No	No
48	23	0	1	0	599	0	NA	NA	NA	NA	NA	NA	1	1	0	0	0	0	0	0	1	1	0	1	0	0	9/27/2018	1	0	1	0	1	1	1	0	1	0	0	1	1	1	8/12/2020	No	No	Yes	No	Yes	No	Yes
77	NA	0	0	0	1159	0	NA	NA	NA	NA	NA	NA	0	1	0	0	0	0	0	0	1	1	0	0	0	0	3/16/2017	0	1	0	0	0	1	1	0	0	0	1	1	0	1	5/23/2017	No	No	Yes	Yes	Yes	No	No
86	23.185	0	1	0	2659	0	NA	NA	NA	NA	NA	NA	1	0	0	0	0	0	0	0	1	0	0	0	0	0	2/5/2013	0	0	0	1	0	0	1	0	0	0	1	1	0	0	9/18/2013	No	No	Yes	No	No	No	No
62	NA	0	0	0	343	0	NA	NA	NA	NA	NA	NA	0	1	0	0	0	0	0	0	1	0	0	0	0	0	6/10/2019	0	0	0	0	0	0	1	0	0	0	0	1	0	0	NA	No	Yes	Yes	No	No	No	No
68	26.85	0	1	0	692	0	NA	NA	NA	NA	NA	NA	1	1	0	0	0	0	0	0	1	0	0	1	0	0	6/26/2018	1	0	0	0	0	1	1	0	0	0	0	1	1	1	4/8/2019	No	Yes	Yes	Yes	No	No	Yes
65	27.3	0	1	0	182	1	NA	2/6/2020	NA	3/23/2020	NA	NA	1	1	0	0	0	0	0	1	1	1	1	1	1	1	8/8/2019	1	0	0	0	0	1	1	1	0	0	0	1	1	1	8/7/2020	Yes	Yes	Yes	No	Yes	No	Yes
64	NA	0	0	0	1378	0	NA	NA	NA	NA	NA	NA	0	1	0	0	0	0	0	1	1	1	0	0	0	0	8/9/2016	0	0	0	0	0	1	1	0	1	0	0	1	0	1	8/17/2016	Yes	Yes	Yes	No	No	No	No
87	NA	0	1	0	27	1	7/6/2017	12/23/2017	7/11/2017	NA	NA	NA	1	1	0	0	0	0	0	0	1	1	0	0	0	0	6/9/2017	1	1	0	0	1	1	1	0	0	0	0	1	0	1	2/2/2018	No	Yes	Yes	Yes	Yes	No	No
76	23.295	0	1	0	305	1	5/29/2020	11/19/2019	NA	NA	NA	NA	0	0	1	0	0	0	0	0	1	1	0	1	1	1	1/18/2019	0	1	0	0	1	1	1	0	0	0	0	1	0	1	7/23/2020	No	Yes	Yes	Yes	No	Yes	Yes
64	NA	0	0	0	756	0	NA	NA	NA	NA	NA	NA	1	1	0	0	0	0	0	0	1	0	0	0	0	0	4/23/2018	1	1	0	0	0	1	1	0	1	0	0	1	0	0	NA	No	No	Yes	No	Yes	No	No
73	NA	0	0	0	1186	0	NA	NA	NA	NA	NA	NA	0	0	0	1	0	0	0	1	1	1	1	1	0	1	2/17/2017	0	1	0	0	0	0	0	0	1	1	0	0	0	0	3/16/2017	Yes	Yes	Yes	No	Yes	No	Yes
66	NA	0	0	0	76	1	5/23/2019	NA	NA	NA	6/10/2019	NA	0	0	1	0	0	0	0	0	1	0	0	0	0	0	3/8/2019	0	1	0	0	0	1	1	0	1	0	0	0	0	1	12/9/2019	No	No	Yes	No	Yes	No	No
55	NA	0	0	0	1013	1	7/24/2017	NA	7/28/2017	NA	NA	NA	1	1	1	0	0	0	0	1	1	1	0	0	0	0	10/15/2014	0	0	0	1	0	0	1	0	0	0	0	1	0	1	NA	Yes	Yes	Yes	No	No	No	No
83	NA	0	0	0	1468	0	NA	NA	NA	NA	NA	NA	0	1	0	0	0	0	0	0	1	1	0	1	0	0	5/11/2016	0	1	0	0	0	1	1	0	1	0	1	0	1	1	3/24/2017	No	No	Yes	Yes	Yes	No	Yes
78	NA	0	1	0	129	1	NA	5/8/2014	NA	NA	NA	NA	1	1	0	0	0	0	0	0	1	0	1	0	0	0	12/30/2013	1	1	0	0	0	0	1	0	0	0	0	1	0	1	NA	No	Yes	Yes	Yes	Yes	No	No
68	22.08	0	0	0	749	0	NA	NA	NA	NA	NA	NA	0	0	1	0	0	0	0	0	1	0	0	0	0	0	4/30/2018	0	1	0	0	0	1	1	0	0	0	1	1	0	1	NA	No	No	Yes	No	No	No	No
80	NA	0	1	0	218	1	NA	NA	10/21/2015	NA	NA	NA	1	1	0	0	0	0	0	0	1	0	0	1	0	0	3/17/2015	1	0	0	0	0	0	1	0	0	0	1	1	0	0	5/7/2018	No	No	Yes	No	No	Yes	Yes
80	30	0	0	0	737	1	3/15/2019	NA	NA	NA	NA	NA	0	1	0	0	0	0	0	0	1	0	0	0	0	0	3/8/2017	0	0	0	0	0	0	1	0	1	1	0	1	0	1	NA	No	No	Yes	No	No	No	No
59	NA	0	1	0	2125	0	NA	NA	NA	NA	NA	NA	1	0	1	0	0	0	0	0	1	0	0	1	0	0	7/24/2014	0	0	0	0	0	0	0	0	0	0	1	1	0	1	10/17/2014	No	No	Yes	No	No	No	Yes
75	NA	0	1	0	811	0	NA	NA	NA	NA	NA	NA	0	0	0	1	0	0	0	1	1	1	0	1	1	0	2/27/2018	0	1	0	0	0	1	1	1	1	1	0	1	0	1	3/27/2018	Yes	Yes	Yes	No	Yes	Yes	Yes
71	20.947	0	0	0	963	0	NA	NA	NA	NA	NA	NA	0	0	1	0	0	0	0	1	1	0	1	0	0	0	9/28/2017	0	0	1	0	0	0	1	1	1	1	0	1	0	1	NA	Yes	Yes	Yes	No	No	No	No
70	NA	0	0	0	104	1	NA	5/16/2018	NA	NA	NA	NA	1	1	0	0	0	0	0	0	1	1	0	1	0	0	2/1/2018	1	1	1	0	0	1	1	0	0	0	1	0	0	1	6/27/2018	No	Yes	Yes	No	No	Yes	Yes
45	36.09375	0	0	0	250	1	12/16/2015	NA	NA	4/26/2017	NA	NA	1	1	0	0	0	0	0	0	1	0	0	0	0	0	4/10/2015	1	1	0	0	1	0	1	0	1	1	0	0	0	1	5/28/2017	No	No	Yes	No	No	No	No
88	NA	0	1	0	1516	0	NA	NA	NA	NA	NA	NA	0	1	0	0	0	0	0	0	1	1	0	0	0	0	3/24/2016	0	0	0	0	0	0	1	0	0	1	0	0	0	1	8/25/2018	No	Yes	Yes	Yes	Yes	Yes	No
69	NA	0	0	0	1160	0	NA	NA	NA	NA	NA	NA	0	1	0	0	0	1	0	0	1	1	1	0	0	0	3/15/2017	0	1	0	0	0	0	0	0	0	0	0	0	0	1	NA	No	Yes	Yes	Yes	Yes	No	No
78	NA	0	1	0	134	1	2/5/2019	4/13/2018	NA	NA	NA	NA	0	0	1	0	0	0	0	0	1	1	0	0	0	0	11/30/2017	0	1	1	0	0	0	1	0	0	0	0	0	0	1	NA	No	Yes	Yes	Yes	Yes	No	No
88	NA	0	1	0	1417	0	NA	NA	NA	NA	NA	NA	0	1	0	0	0	0	0	1	1	1	0	0	0	0	7/1/2016	0	1	0	0	0	1	0	0	0	0	0	0	0	1	11/12/2016	Yes	No	Yes	Yes	Yes	No	No
89	22.19	0	1	0	118	1	NA	11/9/2016	NA	NA	NA	NA	0	0	1	0	0	0	0	0	1	0	0	0	0	0	7/14/2016	0	1	0	0	0	1	1	0	1	1	0	0	0	0	11/26/2016	No	No	Yes	No	No	Yes	No
57	NA	0	1	0	60	1	5/8/2016	NA	NA	NA	NA	NA	0	1	0	0	0	0	0	0	1	0	0	0	0	0	3/9/2016	0	1	0	0	0	1	1	0	0	0	0	0	0	1	NA	No	No	Yes	No	No	No	No
69	19.61	0	0	0	2194	0	NA	NA	NA	NA	NA	NA	0	0	0	1	0	0	0	0	1	0	0	0	0	0	5/16/2014	0	0	0	0	0	1	1	0	0	0	0	0	1	1	5/14/2015	No	Yes	Yes	No	Yes	No	No
59	NA	0	0	0	259	1	NA	5/17/2018	8/21/2017	8/21/2017	NA	NA	0	0	0	1	0	0	0	0	1	0	0	0	0	0	12/5/2016	0	1	1	0	0	0	1	0	1	0	1	0	0	1	6/26/2018	No	Yes	Yes	No	Yes	No	No
63	24.44	0	0	0	2478	0	NA	NA	NA	NA	NA	NA	1	0	0	0	0	0	0	0	1	0	0	0	0	0	8/5/2013	0	1	0	0	0	0	1	1	0	0	0	1	0	1	NA	No	Yes	Yes	No	No	No	No
86	NA	0	1	0	1875	0	NA	NA	NA	NA	NA	NA	0	1	0	0	0	0	0	0	1	1	0	1	0	0	3/31/2015	0	1	1	0	0	1	1	0	0	0	0	1	0	1	NA	No	No	Yes	Yes	No	No	Yes
48	16.43	0	0	0	355	0	NA	NA	NA	NA	NA	NA	0	0	1	0	0	0	0	0	1	0	0	0	0	0	5/29/2019	0	1	0	0	0	1	1	0	0	1	0	0	0	1	NA	No	No	Yes	No	No	No	No
82	NA	0	0	0	1077	0	NA	NA	NA	NA	NA	NA	1	1	0	0	0	0	0	1	1	0	0	1	0	0	6/6/2017	1	0	0	0	0	0	1	0	1	0	0	1	0	0	7/15/2017	Yes	No	Yes	Yes	Yes	No	Yes
62	NA	0	0	0	1286	0	NA	NA	NA	NA	NA	NA	0	0	0	1	0	0	0	0	1	1	1	0	0	0	11/9/2016	0	1	0	0	0	1	1	0	0	1	1	1	0	1	4/27/2017	No	Yes	Yes	Yes	Yes	No	No
88	NA	0	0	0	286	1	NA	10/8/2019	NA	NA	NA	NA	0	0	1	0	0	0	0	0	1	1	0	1	0	0	12/26/2018	0	1	1	0	1	1	1	0	0	1	0	0	0	1	3/28/2020	No	Yes	Yes	Yes	No	No	Yes
80	38.63	0	1	0	346	1	4/20/2018	4/28/2018	NA	4/2/2018	NA	NA	0	0	0	1	0	0	0	0	1	1	1	1	0	1	4/21/2017	0	1	0	0	0	1	1	0	0	1	0	0	0	1	7/6/2018	No	Yes	Yes	Yes	No	Yes	Yes
78	21.16	0	1	0	2537	0	NA	NA	NA	NA	NA	NA	1	0	0	0	0	0	0	1	1	0	0	0	0	0	6/7/2013	0	0	0	0	0	0	1	0	0	0	0	1	0	0	7/11/2013	Yes	Yes	Yes	No	No	No	No
56	43.705	0	0	0	998	0	NA	NA	NA	NA	NA	NA	0	1	0	0	0	0	0	0	1	0	0	0	0	0	8/24/2017	0	0	1	0	0	0	1	0	1	0	0	0	0	1	NA	No	Yes	Yes	Yes	No	No	No
62	NA	0	0	0	302	1	NA	11/9/2019	NA	NA	NA	NA	1	1	0	0	0	0	0	1	1	1	0	1	1	0	1/11/2019	1	1	0	0	0	1	1	0	1	0	0	0	0	1	11/10/2019	Yes	Yes	Yes	No	No	Yes	Yes
88	NA	0	0	0	652	1	NA	2/22/2019	NA	NA	NA	NA	1	1	0	0	0	0	0	0	0	0	0	1	0	0	5/11/2017	1	1	1	0	0	0	0	0	1	1	0	1	0	0	NA	No	Yes	Yes	No	No	No	Yes
65	NA	0	1	0	505	1	3/3/2020	NA	NA	NA	NA	NA	0	0	1	0	0	0	0	0	1	0	0	0	0	0	10/15/2018	0	1	0	0	0	1	1	0	0	0	0	1	0	1	NA	No	No	Yes	Yes	No	No	No
77	NA	0	1	0	237	1	11/3/2018	2/8/2018	NA	NA	NA	NA	0	0	1	0	0	0	0	1	1	0	0	1	1	0	6/16/2017	0	1	0	0	0	1	1	0	0	1	1	0	0	1	12/20/2018	Yes	Yes	Yes	Yes	No	No	Yes
44	NA	0	1	0	225	1	3/13/2018	NA	NA	NA	NA	NA	1	1	0	0	0	0	0	0	1	0	0	0	0	0	7/31/2017	1	0	0	0	0	1	1	0	1	0	1	1	0	1	NA	No	No	Yes	No	No	No	No
66	NA	0	1	0	290	0	NA	NA	NA	NA	NA	NA	0	1	0	0	0	0	0	0	1	1	0	0	0	0	8/2/2019	0	1	0	0	0	1	0	0	0	0	0	1	0	1	NA	No	Yes	Yes	Yes	No	No	No
54	NA	0	1	0	1728	0	NA	NA	NA	NA	NA	NA	1	1	0	0	0	0	0	0	1	0	0	0	0	0	8/25/2015	1	1	0	0	0	0	1	0	0	0	0	1	0	1	NA	No	No	Yes	No	No	No	No
71	NA	0	0	0	754	1	NA	3/31/2019	NA	NA	NA	NA	0	0	1	0	0	0	0	0	1	1	0	1	0	0	3/7/2017	0	1	0	0	0	1	1	0	0	0	1	0	0	1	NA	No	No	Yes	Yes	No	No	Yes
72	26.68461538	0	0	0	2659	0	NA	NA	NA	NA	NA	NA	0	1	0	0	0	0	0	0	0	0	0	0	0	0	2/5/2013	0	0	0	0	0	1	1	0	0	0	0	0	0	1	NA	No	No	Yes	No	No	No	No
51	NA	0	0	0	538	0	NA	NA	NA	NA	NA	NA	1	1	0	0	0	0	0	0	0	0	0	0	0	0	11/27/2018	1	1	0	0	0	1	1	0	1	1	0	1	0	1	NA	No	No	Yes	No	No	No	No
70	NA	0	0	0	368	1	NA	10/11/2019	NA	NA	NA	NA	1	1	0	0	0	0	0	0	1	1	0	1	0	0	10/8/2018	1	0	0	0	0	1	1	0	1	0	1	1	0	1	NA	No	Yes	Yes	No	Yes	No	Yes
62	35.69	0	1	0	882	0	NA	NA	NA	NA	NA	NA	0	1	0	0	0	0	0	0	1	0	0	1	0	0	12/18/2017	0	1	0	0	0	1	1	0	0	1	0	0	0	0	NA	No	Yes	Yes	No	No	Yes	Yes
90	32.06	0	1	0	521	1	12/27/2018	12/27/2018	NA	NA	12/27/2018	NA	0	1	0	0	0	0	0	0	0	1	1	0	0	0	7/24/2017	0	1	0	0	0	1	1	0	1	0	0	1	0	1	12/2/2020	No	Yes	Yes	Yes	No	Yes	No
79	27.28	0	0	0	819	0	NA	NA	NA	NA	NA	NA	0	0	0	1	0	0	0	0	1	1	0	0	0	1	2/19/2018	0	1	1	0	1	1	1	1	0	1	0	0	0	1	NA	No	Yes	Yes	Yes	Yes	No	No
67	NA	0	0	0	1126	0	NA	NA	NA	NA	NA	NA	0	1	1	0	0	0	0	0	1	0	0	1	0	0	4/18/2017	0	1	0	0	0	1	1	0	0	0	1	0	0	1	3/20/2018	No	Yes	Yes	Yes	No	Yes	Yes
84	23.77	0	0	0	857	0	NA	NA	NA	NA	NA	NA	1	1	0	0	0	0	0	0	1	0	0	0	0	0	1/12/2018	0	0	0	1	0	1	1	0	1	0	0	1	0	0	3/22/2018	No	No	Yes	No	No	No	No
79	26.73	0	1	0	2412	0	NA	NA	NA	NA	NA	NA	1	0	1	0	0	0	0	0	1	1	0	1	0	0	10/10/2013	0	0	0	0	0	0	1	0	0	0	0	1	0	1	8/11/2015	No	Yes	Yes	No	Yes	No	Yes
83	NA	0	1	0	1421	0	NA	NA	NA	NA	NA	NA	0	1	0	0	0	0	0	1	1	1	0	1	0	1	6/27/2016	0	1	0	0	0	1	1	0	0	0	0	0	0	0	7/29/2016	Yes	Yes	Yes	Yes	Yes	No	Yes
73	30.565	0	1	0	581	0	NA	NA	NA	NA	NA	NA	0	0	0	1	0	0	0	0	1	1	1	1	0	1	10/15/2018	0	1	0	0	0	0	1	0	0	1	0	0	0	1	NA	No	Yes	Yes	Yes	Yes	Yes	Yes
74	25.705	0	1	0	45	1	1/26/2018	NA	NA	NA	NA	NA	0	0	1	0	0	0	0	1	1	0	0	1	0	0	12/12/2017	0	1	0	0	1	1	0	1	1	0	0	0	0	1	11/25/2018	Yes	Yes	Yes	Yes	Yes	No	Yes
68	NA	0	1	0	1624	1	NA	1/8/2020	NA	9/20/2019	NA	NA	1	1	1	0	0	0	0	0	1	1	0	0	0	0	4/10/2015	1	0	0	0	1	1	1	0	1	0	1	1	0	1	NA	No	No	Yes	No	Yes	No	No
60	36.29	0	0	0	567	0	NA	NA	NA	NA	NA	NA	0	0	0	1	0	0	0	0	1	0	0	0	0	0	10/29/2018	0	1	0	0	0	1	1	0	0	0	0	0	0	1	NA	No	Yes	Yes	No	No	No	No
75	27.79	0	0	0	187	1	6/5/2019	NA	NA	NA	NA	NA	0	0	1	0	0	0	0	0	1	0	0	0	0	0	11/30/2018	0	1	0	0	0	1	1	1	0	1	0	1	0	1	NA	No	No	Yes	Yes	No	Yes	No
53	NA	0	0	0	2393	0	NA	NA	NA	NA	NA	NA	1	1	1	0	0	0	0	0	1	0	0	0	0	0	10/29/2013	0	1	0	0	0	1	1	0	0	0	0	1	0	1	5/30/2019	No	No	Yes	No	Yes	No	No
77	NA	0	1	0	272	0	NA	NA	NA	NA	NA	NA	0	0	0	0	0	0	1	0	1	0	0	0	0	0	8/20/2019	0	0	0	1	1	0	1	0	0	1	0	1	1	1	NA	No	No	Yes	No	No	No	No
69	27.42	0	0	0	409	0	NA	NA	NA	NA	NA	NA	0	0	1	0	0	0	0	0	1	0	0	0	0	0	4/5/2019	0	0	0	0	0	1	1	0	0	0	0	0	0	1	12/8/2019	No	Yes	Yes	No	No	No	No
83	NA	0	0	0	1319	0	NA	NA	NA	NA	NA	NA	0	1	0	0	0	0	0	1	1	1	0	1	1	1	10/7/2016	0	1	0	0	0	1	0	0	1	1	0	0	0	1	5/6/2017	Yes	Yes	Yes	Yes	Yes	No	Yes
55	NA	0	1	0	1344	0	NA	NA	NA	NA	NA	NA	1	1	0	0	0	0	0	0	1	0	0	0	0	0	9/12/2016	0	0	0	0	1	0	1	0	1	0	0	1	0	1	NA	No	Yes	Yes	No	No	No	No
73	NA	0	0	0	430	0	NA	NA	NA	NA	NA	NA	0	0	1	0	0	0	0	1	1	1	0	1	1	0	3/15/2019	0	1	0	1	0	1	1	0	1	0	0	0	1	1	NA	Yes	Yes	Yes	Yes	Yes	No	Yes
63	NA	0	0	0	1363	0	NA	NA	NA	NA	NA	NA	0	0	1	0	0	0	0	0	1	0	0	1	0	0	8/24/2016	0	0	1	0	1	1	1	0	1	0	0	0	0	1	12/1/2016	No	No	Yes	No	Yes	No	Yes
63	27.32	0	1	0	882	1	NA	NA	NA	2/10/2020	NA	NA	1	1	0	0	0	1	0	0	1	0	0	1	0	0	9/11/2017	1	1	0	0	0	1	1	0	1	0	1	1	0	1	2/15/2020	No	Yes	Yes	Yes	No	No	Yes
95	NA	0	0	0	29	1	NA	6/7/2017	10/9/2017	6/2/2017	NA	NA	0	0	1	0	0	0	0	0	1	1	0	0	0	0	5/4/2017	0	1	0	0	0	1	1	0	1	0	0	1	0	0	1/17/2018	No	Yes	Yes	No	No	No	No
64	NA	0	0	0	467	0	NA	NA	NA	NA	NA	NA	0	0	0	0	1	0	0	0	1	0	0	1	0	0	2/6/2019	0	1	0	0	0	1	1	0	0	0	1	1	0	1	NA	No	Yes	Yes	Yes	No	No	Yes
65	NA	0	1	0	147	1	NA	NA	NA	NA	12/16/2016	NA	0	1	0	0	0	0	0	0	1	0	0	0	0	0	7/22/2016	0	1	0	0	1	1	1	0	0	0	0	1	0	1	4/19/2017	No	No	Yes	No	Yes	No	No
69	NA	0	1	0	328	1	NA	4/4/2018	NA	NA	NA	NA	0	0	0	1	0	0	0	1	1	1	1	1	0	0	5/11/2017	0	1	0	0	0	0	0	0	1	1	0	0	0	1	NA	Yes	Yes	Yes	No	Yes	Yes	Yes
74	30.27	0	1	0	836	0	NA	NA	NA	NA	NA	NA	0	0	0	0	1	0	0	0	0	0	0	0	0	0	2/2/2018	0	1	0	0	0	1	0	0	0	1	0	1	0	0	NA	No	No	Yes	No	No	No	No
59	NA	0	0	0	1137	0	NA	NA	NA	NA	NA	NA	0	0	1	0	0	0	0	0	1	1	0	1	0	0	4/7/2017	0	1	0	0	0	1	1	0	1	0	0	0	0	1	1/2/2018	No	Yes	Yes	Yes	No	No	Yes
71	NA	0	1	0	535	1	NA	8/23/2019	NA	NA	NA	NA	0	0	0	1	0	0	0	0	1	1	1	1	0	0	3/6/2018	0	0	0	0	0	1	1	1	0	1	1	0	1	1	10/10/2019	No	Yes	No	Yes	No	Yes	Yes
43	17.66	0	1	0	1166	0	NA	NA	NA	NA	NA	NA	0	0	1	0	0	0	0	0	1	0	0	0	0	0	3/9/2017	0	1	0	0	0	1	1	0	0	0	0	0	0	1	NA	No	No	Yes	No	No	No	No
84	NA	0	1	0	231	1	3/11/2016	2/27/2017	1/17/2018	9/29/2017	NA	NA	0	1	0	0	0	0	0	1	1	0	0	0	0	1	7/24/2015	0	0	0	0	0	1	1	0	1	1	0	1	0	1	NA	Yes	Yes	Yes	No	No	No	No
75	NA	0	1	0	1201	0	NA	NA	NA	NA	NA	NA	0	0	1	0	0	0	0	0	1	1	0	0	0	0	2/2/2017	0	1	0	1	1	1	1	0	0	0	0	1	1	1	5/21/2018	No	No	Yes	Yes	No	No	No
82	26.78	0	1	0	1067	0	NA	NA	NA	NA	NA	NA	0	0	1	0	0	0	0	0	1	1	0	1	0	0	6/16/2017	0	1	0	1	1	1	1	0	0	0	0	0	0	1	12/23/2017	No	Yes	Yes	No	Yes	Yes	Yes
67	25	0	1	0	132	1	NA	4/17/2017	NA	NA	6/8/2018	NA	0	1	0	0	0	0	0	0	1	0	0	0	0	0	12/6/2016	0	0	0	1	1	1	1	1	0	0	0	1	0	1	9/10/2018	No	No	Yes	No	No	No	No
84	NA	0	0	0	416	0	NA	NA	NA	NA	NA	NA	1	1	0	0	0	0	0	0	1	1	0	1	0	0	3/29/2019	1	1	0	0	0	1	1	0	1	0	0	1	0	1	8/17/2019	No	Yes	Yes	Yes	No	No	Yes
51	21.95	0	0	0	363	0	NA	NA	NA	NA	NA	NA	0	0	1	0	0	0	0	0	1	1	0	0	0	0	5/21/2019	0	1	0	0	0	1	1	0	0	1	1	0	0	1	NA	No	No	Yes	No	Yes	No	No
75	NA	NA	0	0	1004	0	NA	NA	NA	NA	NA	NA	0	1	0	0	0	0	0	1	1	1	0	0	0	0	8/18/2017	0	1	0	0	0	1	1	0	1	0	0	0	0	1	11/18/2017	Yes	Yes	Yes	Yes	Yes	No	No
84	NA	0	1	0	23	1	NA	NA	3/28/2018	4/5/2018	NA	NA	0	1	0	0	0	0	0	1	1	1	0	1	1	0	3/5/2018	0	1	0	0	0	1	1	1	1	0	0	0	0	1	4/13/2018	Yes	Yes	Yes	Yes	Yes	No	Yes
76	28.08	0	0	0	410	1	10/4/2017	9/24/2016	11/2/2017	9/14/2018	NA	NA	0	1	0	0	0	0	0	0	1	0	0	1	0	0	8/11/2015	0	0	1	0	0	1	1	0	1	1	0	0	0	1	9/28/2018	No	Yes	Yes	Yes	Yes	No	Yes
53	25.82	0	1	0	484	1	NA	6/9/2020	NA	NA	NA	NA	0	0	1	0	0	0	0	0	1	0	0	0	1	0	2/11/2019	0	0	0	0	1	1	1	0	1	0	0	1	0	1	7/14/2020	No	No	Yes	No	No	No	No
73	NA	0	0	0	592	1	NA	10/12/2019	NA	NA	NA	NA	1	1	0	0	0	0	0	0	1	0	0	1	0	0	2/27/2018	1	1	0	0	0	1	1	0	0	0	1	1	0	1	NA	No	Yes	Yes	Yes	No	No	Yes
72	NA	0	1	0	372	1	7/21/2015	8/1/2016	5/16/2019	NA	NA	NA	1	0	1	0	0	0	0	1	1	0	0	0	0	0	7/14/2014	0	0	0	0	0	0	1	0	0	0	0	1	1	1	NA	Yes	Yes	Yes	No	Yes	Yes	No
85	23.48	0	1	0	50	1	NA	6/28/2018	3/21/2018	6/28/2018	NA	NA	0	0	1	0	0	0	0	1	1	1	1	1	1	1	1/30/2018	0	1	0	0	0	1	0	0	0	0	0	0	0	1	12/4/2018	Yes	Yes	Yes	Yes	No	No	Yes
75	NA	0	0	0	181	1	NA	4/22/2018	4/17/2018	NA	NA	NA	1	1	0	0	0	0	0	1	1	0	0	0	0	0	10/18/2017	0	0	0	0	0	1	1	0	0	0	0	1	0	1	10/11/2018	Yes	Yes	Yes	Yes	Yes	No	No
90	31.61142857	0	1	0	176	1	NA	4/16/2014	1/24/2014	NA	NA	NA	0	0	1	0	0	0	0	0	1	0	1	0	0	0	8/1/2013	0	1	0	0	0	1	1	0	0	0	0	0	0	0	6/27/2016	No	Yes	Yes	No	No	Yes	No
82	NA	0	1	0	474	0	NA	NA	NA	NA	NA	NA	0	1	0	0	0	0	0	0	1	0	0	1	0	0	1/30/2019	0	0	0	0	0	0	1	0	0	0	0	0	0	0	NA	No	Yes	Yes	No	No	Yes	Yes
77	NA	0	1	0	591	0	NA	NA	NA	NA	NA	NA	0	0	1	0	0	0	0	1	1	1	0	1	1	1	10/5/2018	0	1	0	0	0	1	1	0	0	0	0	0	0	0	NA	Yes	Yes	Yes	No	No	No	Yes
75	22.01333333	0	0	0	225	1	8/22/2017	9/11/2014	NA	NA	NA	NA	0	0	1	0	0	0	0	0	1	0	0	1	0	0	1/29/2014	0	1	0	0	0	1	1	0	0	0	0	0	0	1	9/14/2018	No	Yes	Yes	No	No	No	Yes
73	21.35	0	1	0	320	0	NA	NA	NA	NA	NA	NA	0	0	1	0	0	0	0	0	1	1	0	0	0	0	7/3/2019	0	1	0	0	1	1	1	0	0	0	0	1	0	1	NA	No	Yes	Yes	Yes	Yes	No	No
81	29.52	0	1	0	24	1	2/1/2017	1/22/2016	NA	2/5/2017	NA	NA	0	1	0	0	0	0	0	1	1	1	1	1	0	0	12/29/2015	0	1	0	0	0	1	1	0	1	1	0	0	1	1	10/8/2017	Yes	Yes	Yes	Yes	No	No	Yes
89	NA	0	1	0	2273	0	NA	NA	NA	NA	NA	NA	1	0	0	0	0	0	0	1	1	1	0	0	1	1	2/26/2014	0	0	0	0	0	0	1	0	0	0	0	1	0	1	8/6/2014	Yes	No	Yes	No	No	No	No
64	NA	0	1	0	1056	1	NA	NA	NA	4/9/2020	NA	NA	0	0	1	0	0	0	0	1	1	1	0	1	0	0	5/19/2017	0	1	0	0	0	1	1	0	1	0	0	1	0	1	NA	Yes	Yes	Yes	Yes	Yes	No	Yes
82	31.504	0	0	0	942	0	NA	NA	NA	NA	NA	NA	0	1	1	0	0	0	0	0	1	1	0	1	0	0	10/19/2017	0	1	0	0	0	1	1	1	1	0	0	0	0	1	9/10/2019	No	Yes	Yes	Yes	Yes	No	Yes
80	NA	0	1	0	22	1	4/22/2020	8/1/2019	NA	NA	NA	NA	0	1	0	0	0	0	0	0	1	0	1	1	0	0	7/10/2019	0	0	0	0	1	1	1	0	0	1	0	1	0	1	NA	No	Yes	Yes	Yes	No	Yes	Yes
83	23.6875	0	0	0	19	1	8/29/2016	NA	NA	8/10/2016	NA	NA	0	1	0	0	0	0	0	0	1	0	0	0	0	0	7/22/2016	0	1	0	0	0	1	1	0	1	1	0	1	0	1	8/14/2017	No	Yes	Yes	No	No	No	No
78	NA	0	1	0	227	1	1/1/2018	NA	NA	NA	NA	NA	0	0	0	1	0	0	0	1	1	1	0	1	1	0	5/19/2017	0	1	0	0	0	1	1	0	1	1	0	0	0	1	10/22/2018	Yes	Yes	Yes	Yes	Yes	No	Yes
64	NA	0	0	0	172	1	NA	NA	NA	8/30/2019	NA	8/30/2019	0	0	1	0	0	0	0	1	1	1	0	1	0	0	3/11/2019	0	1	0	0	0	1	1	0	0	0	0	1	0	1	2/22/2020	Yes	Yes	Yes	Yes	Yes	No	Yes
66	26.85	0	0	0	1550	0	NA	NA	NA	NA	NA	NA	0	1	0	0	0	0	0	1	1	1	1	0	0	1	2/19/2016	0	1	0	0	0	1	1	0	0	0	0	0	0	1	5/1/2016	Yes	Yes	Yes	Yes	Yes	No	No
92	NA	0	1	0	540	1	11/2/2017	5/31/2018	NA	NA	NA	NA	1	1	1	0	0	0	0	1	1	1	1	1	1	0	5/11/2016	0	0	0	0	0	1	1	0	1	0	0	1	0	0	6/15/2018	Yes	Yes	Yes	No	No	Yes	Yes
86	NA	0	0	0	1624	0	NA	NA	NA	NA	NA	NA	0	1	0	0	0	0	0	0	1	0	0	1	0	0	12/7/2015	0	0	0	1	0	1	1	0	0	0	0	1	0	1	3/30/2016	No	Yes	Yes	No	No	No	Yes
58	27	0	1	0	1713	0	NA	NA	NA	NA	NA	NA	0	1	0	0	0	0	0	0	1	0	0	1	0	1	9/9/2015	0	NA	0	0	0	1	1	0	0	0	0	0	0	1	NA	No	Yes	Yes	Yes	Yes	No	Yes
77	NA	0	1	0	1348	0	NA	NA	NA	NA	NA	NA	0	1	0	0	0	0	0	0	1	0	0	0	0	0	9/8/2016	0	1	0	0	0	1	1	0	1	1	0	0	1	1	2/27/2017	No	No	Yes	No	No	No	No
75	26.46	0	1	0	371	1	NA	6/25/2015	9/14/2015	NA	NA	NA	1	0	0	0	0	0	0	0	1	0	0	1	0	0	6/19/2014	0	0	0	0	0	1	1	0	1	0	1	1	0	1	NA	No	Yes	Yes	No	No	No	Yes
83	22.66	0	0	0	1091	0	NA	NA	NA	NA	NA	NA	0	0	1	0	0	0	0	0	1	0	0	0	1	1	5/23/2017	0	1	0	0	0	1	1	1	0	0	0	0	0	1	7/18/2018	No	Yes	Yes	Yes	No	No	No
69	NA	0	1	0	392	0	NA	NA	NA	NA	NA	NA	0	0	0	0	1	0	0	0	1	0	0	0	0	0	4/22/2019	0	1	0	0	0	1	0	0	0	0	0	0	0	1	NA	No	No	Yes	Yes	No	No	No
63	27.18	0	0	0	21	1	NA	7/6/2016	NA	NA	NA	NA	0	1	0	0	0	0	0	0	1	0	0	1	1	0	6/15/2016	0	1	1	0	0	1	1	0	0	0	0	0	0	1	10/17/2016	No	Yes	Yes	Yes	No	No	Yes
85	NA	0	1	0	127	1	NA	10/16/2017	NA	NA	9/13/2017	NA	0	0	1	0	0	0	0	0	1	0	0	1	0	0	5/9/2017	0	1	0	0	0	1	1	1	0	0	0	1	0	1	6/19/2018	No	No	Yes	Yes	Yes	No	Yes
85	20.75	0	1	0	970	0	NA	NA	NA	NA	NA	NA	0	0	1	0	0	0	0	1	1	1	0	0	1	1	9/21/2017	0	1	0	0	0	1	1	0	1	0	0	0	0	0	NA	Yes	Yes	Yes	No	Yes	No	No
64	35.7	0	1	0	496	1	NA	10/30/2018	NA	NA	NA	NA	0	1	0	0	0	0	0	0	1	1	1	1	0	1	6/21/2017	0	NA	0	0	0	1	1	0	1	1	0	1	0	1	NA	No	Yes	Yes	No	No	Yes	Yes
58	19.01	0	1	0	1033	0	NA	NA	NA	NA	NA	NA	0	1	0	0	0	0	0	0	1	0	0	1	0	0	7/20/2017	0	1	0	0	0	1	1	0	0	1	1	0	0	1	10/10/2017	No	Yes	Yes	Yes	No	No	Yes
58	NA	0	0	0	950	0	NA	NA	NA	NA	NA	NA	0	1	1	0	0	0	0	1	1	1	0	0	0	0	10/11/2017	0	1	0	0	0	1	1	0	1	0	0	0	0	1	2/8/2018	Yes	No	Yes	No	No	No	No
66	21.12	0	1	0	631	1	11/10/2018	NA	10/26/2018	NA	NA	NA	0	0	0	1	0	0	0	1	1	1	0	1	0	1	2/2/2017	0	1	0	1	0	1	1	0	1	1	0	0	0	1	11/4/2018	Yes	Yes	Yes	Yes	No	Yes	Yes
55	NA	0	1	0	1120	0	NA	NA	NA	NA	NA	NA	1	1	0	0	0	0	0	1	1	0	0	0	0	0	4/24/2017	0	0	0	0	1	1	1	0	0	0	0	1	0	1	NA	Yes	Yes	Yes	No	Yes	No	No
73	NA	0	1	0	356	0	NA	NA	NA	NA	NA	NA	1	1	0	0	0	0	0	0	1	1	0	0	0	0	5/28/2019	1	0	0	0	0	0	1	0	0	0	0	1	0	1	NA	No	No	Yes	No	No	No	No
63	25.5	0	1	0	994	0	NA	NA	NA	NA	NA	NA	1	1	0	0	0	0	0	0	1	1	0	1	0	0	8/28/2017	1	1	0	0	0	0	1	0	0	1	0	1	0	1	NA	No	Yes	Yes	Yes	Yes	No	Yes
75	21.44	0	1	0	588	0	NA	NA	NA	NA	NA	NA	0	0	0	1	0	0	0	0	1	1	0	1	0	0	10/8/2018	0	1	0	0	1	1	1	1	1	1	0	0	0	1	7/26/2019	No	No	Yes	No	Yes	No	Yes
81	NA	0	1	0	517	0	NA	NA	NA	NA	NA	NA	0	0	1	0	0	0	0	0	1	1	0	0	0	0	12/18/2018	0	1	0	0	0	1	1	0	1	0	0	0	0	1	7/7/2020	No	No	Yes	Yes	No	No	No
83	NA	0	0	0	10	1	8/1/2019	7/11/2019	NA	NA	NA	NA	0	0	1	0	0	0	0	0	1	1	0	1	0	0	7/1/2019	0	1	1	0	0	1	1	0	1	0	0	1	0	1	4/5/2020	No	Yes	Yes	Yes	Yes	No	Yes
71	NA	0	1	0	403	0	NA	NA	NA	NA	NA	NA	0	0	1	0	0	0	0	0	1	1	1	1	1	0	4/11/2019	0	1	0	0	1	1	1	0	1	0	0	0	1	1	NA	No	Yes	Yes	Yes	Yes	No	Yes
81	25.57333333	0	0	0	516	1	2/6/2019	NA	NA	5/24/2020	NA	NA	0	0	1	0	0	0	0	1	1	1	1	0	1	0	9/8/2017	0	1	1	0	0	1	1	0	0	0	0	1	0	1	7/28/2020	Yes	Yes	Yes	Yes	No	No	No
64	27.16125	0	1	0	1	1	NA	3/3/2017	NA	7/9/2016	NA	NA	0	0	0	1	0	0	0	0	1	0	0	0	0	0	7/8/2016	0	1	0	0	0	1	1	0	0	0	0	0	0	1	4/25/2021	No	Yes	Yes	Yes	No	Yes	No
57	25.075	0	0	0	68	1	6/6/2018	NA	NA	NA	NA	NA	0	0	1	0	0	0	0	0	1	0	0	0	0	0	3/30/2018	0	1	0	0	0	1	1	0	1	0	0	0	0	1	7/5/2018	No	Yes	Yes	No	No	No	No
70	NA	0	0	0	633	0	NA	NA	NA	NA	NA	NA	1	1	0	0	0	0	0	0	1	1	0	1	0	0	8/24/2018	1	0	0	1	0	1	1	1	1	0	0	0	0	0	NA	No	Yes	Yes	No	Yes	No	Yes
79	NA	0	1	0	288	1	NA	3/26/2019	NA	NA	NA	NA	0	0	1	0	0	0	0	0	1	1	0	1	0	0	6/11/2018	0	1	0	0	0	1	1	0	1	1	0	1	0	1	NA	No	Yes	Yes	No	No	No	Yes
73	NA	0	1	0	6	1	4/9/2018	NA	NA	NA	NA	NA	0	0	0	1	0	0	0	0	1	0	0	0	0	0	4/3/2018	0	1	0	1	0	1	1	0	1	0	0	1	1	1	5/24/2018	No	No	Yes	Yes	No	No	No
78	NA	0	1	0	37	1	12/16/2015	10/20/2016	NA	NA	NA	NA	0	1	0	0	0	0	0	0	1	1	0	1	0	0	11/9/2015	0	1	0	0	0	1	1	0	0	0	0	1	0	1	11/18/2016	No	Yes	Yes	Yes	Yes	Yes	Yes
60	NA	0	0	0	1880	0	NA	NA	NA	NA	NA	NA	0	1	0	0	0	0	0	0	1	0	0	1	0	0	3/26/2015	0	1	1	0	0	1	1	0	0	0	0	0	0	1	8/30/2016	No	No	Yes	Yes	No	No	Yes
79	24.24	0	1	0	246	1	9/6/2018	7/14/2015	9/28/2015	NA	NA	NA	1	1	0	0	0	0	0	1	1	1	0	0	0	0	11/10/2014	1	0	0	0	0	0	1	0	1	1	0	1	0	1	NA	Yes	Yes	Yes	No	No	No	No
83	NA	0	1	0	1883	0	NA	NA	NA	NA	NA	NA	0	1	0	0	0	0	0	1	1	1	0	1	1	0	3/23/2015	0	1	0	0	0	1	1	0	0	1	0	0	0	1	7/25/2016	Yes	Yes	Yes	Yes	Yes	No	Yes
57	38.74	0	0	0	515	0	NA	NA	NA	NA	NA	NA	1	1	0	0	0	0	0	0	1	0	0	0	0	0	12/20/2018	1	1	0	0	1	1	0	0	1	0	0	0	0	1	NA	No	No	Yes	No	No	No	No
65	28.43090909	0	0	0	25	1	NA	3/4/2017	NA	NA	NA	NA	0	0	0	1	0	0	0	0	1	0	0	1	0	0	2/7/2017	0	1	0	0	0	1	1	0	0	0	1	0	0	1	4/21/2019	No	Yes	Yes	Yes	No	Yes	Yes
68	NA	0	0	0	134	1	NA	NA	2/28/2018	4/12/2018	NA	NA	1	1	0	0	0	0	0	1	1	0	0	1	0	0	10/17/2017	1	0	0	0	0	0	1	1	1	1	0	1	0	1	7/14/2018	Yes	Yes	Yes	Yes	Yes	Yes	Yes
79	25.49	0	0	0	47	1	11/15/2017	NA	12/6/2017	NA	NA	NA	0	0	1	0	0	0	0	1	1	0	0	1	0	0	9/29/2017	0	0	0	0	0	1	1	0	0	0	0	0	0	0	2/15/2018	Yes	No	Yes	Yes	Yes	No	Yes
66	NA	0	0	0	150	1	8/12/2019	11/26/2016	NA	NA	NA	NA	0	1	0	0	0	0	0	0	1	1	0	1	0	0	6/29/2016	0	1	1	0	0	1	1	1	0	0	1	0	0	1	NA	No	Yes	Yes	No	No	No	Yes
76	NA	0	1	0	1210	0	NA	NA	NA	NA	NA	NA	0	0	1	0	0	0	0	0	1	1	0	0	0	0	1/24/2017	0	1	0	0	0	1	1	0	0	0	0	0	0	1	3/18/2018	No	No	Yes	Yes	No	No	No
78	NA	0	1	0	258	1	3/7/2017	3/17/2017	NA	NA	NA	NA	0	0	1	0	0	0	0	0	1	0	0	0	0	0	6/22/2016	0	1	0	0	0	0	1	0	0	0	0	1	0	1	NA	No	Yes	Yes	Yes	Yes	No	No
53	31.41	0	0	0	983	0	NA	NA	NA	NA	NA	NA	0	0	1	0	0	0	0	0	1	1	0	1	0	0	9/8/2017	0	1	0	0	0	1	1	0	0	0	0	0	0	1	NA	No	Yes	Yes	Yes	No	No	Yes
50	NA	0	1	0	1242	0	NA	NA	NA	NA	NA	NA	1	1	0	0	0	0	0	0	1	0	0	0	0	0	12/23/2016	1	0	0	1	0	0	1	0	1	0	0	1	0	1	NA	No	Yes	Yes	No	Yes	No	No
81	NA	0	1	0	140	1	NA	6/12/2017	NA	NA	NA	NA	0	0	1	0	0	0	0	1	0	1	0	1	0	0	1/23/2017	0	0	0	0	0	1	1	0	0	0	0	1	0	0	NA	Yes	Yes	Yes	Yes	Yes	No	Yes
58	24.51	0	0	0	466	0	NA	NA	NA	NA	NA	NA	0	0	0	0	1	0	0	0	1	0	0	1	0	0	2/7/2019	0	1	0	0	0	1	1	0	0	0	0	0	0	1	NA	No	No	Yes	No	Yes	Yes	Yes
77	31.64107143	0	0	0	1887	0	NA	NA	NA	NA	NA	NA	1	1	0	0	0	0	0	0	1	0	0	1	0	0	3/19/2015	1	1	1	0	0	0	1	0	0	1	0	0	0	1	NA	No	No	Yes	No	No	No	Yes
67	20.78	0	1	0	71	1	7/25/2018	NA	NA	NA	NA	NA	1	1	0	0	0	0	0	1	1	1	0	0	0	0	5/15/2018	1	1	0	0	0	1	1	0	0	0	0	1	0	1	7/25/2018	Yes	No	Yes	Yes	No	No	No
66	20.53	0	1	0	61	1	NA	3/25/2019	NA	NA	NA	NA	0	1	0	0	0	0	0	0	1	1	1	1	0	0	1/23/2019	0	0	0	0	1	1	1	0	0	1	0	0	0	1	NA	No	Yes	No	No	No	Yes	Yes
65	NA	0	0	0	713	1	NA	4/24/2019	NA	NA	NA	NA	0	0	1	0	0	0	0	0	1	0	0	1	0	0	5/11/2017	0	1	0	0	0	1	1	1	0	0	0	0	0	1	1/1/2020	No	Yes	Yes	Yes	No	No	Yes
80	NA	0	1	0	1179	0	NA	NA	NA	NA	NA	NA	0	1	0	0	0	0	0	0	1	1	0	0	0	0	2/24/2017	0	1	0	0	0	1	1	0	0	0	0	0	0	1	3/20/2017	No	Yes	Yes	Yes	Yes	No	No
76	NA	0	1	0	27	1	NA	2/16/2017	NA	NA	NA	NA	0	1	0	0	0	0	0	0	1	0	0	0	0	0	1/20/2017	0	NA	0	0	1	1	1	0	0	1	1	0	0	1	NA	No	Yes	Yes	No	Yes	No	No
43	NA	0	1	0	780	0	NA	NA	NA	NA	NA	NA	1	1	0	0	0	0	0	0	1	0	0	0	0	0	3/30/2018	0	0	0	0	0	0	1	0	1	1	0	1	0	1	NA	No	No	Yes	No	No	No	No
72	23.18	0	0	0	127	1	7/6/2019	6/20/2019	NA	7/3/2019	NA	NA	0	0	0	1	0	0	0	0	1	0	0	1	0	0	2/13/2019	0	1	0	0	0	1	1	0	0	0	0	1	0	0	7/19/2019	No	Yes	Yes	No	No	No	Yes
88	NA	0	1	0	740	0	NA	NA	NA	NA	NA	NA	0	0	1	0	0	0	0	1	1	1	1	1	0	1	5/9/2018	0	0	0	0	0	0	1	0	1	0	0	0	0	1	5/20/2018	Yes	Yes	Yes	Yes	Yes	No	Yes
90	NA	0	1	0	21	1	7/26/2016	2/24/2016	NA	NA	NA	NA	1	0	1	0	0	0	0	1	1	1	1	0	0	0	2/3/2016	1	1	0	0	0	1	1	1	0	0	0	1	0	1	NA	Yes	Yes	Yes	No	Yes	Yes	No
85	NA	0	1	0	241	1	NA	NA	NA	1/20/2019	NA	NA	0	0	1	0	0	0	0	1	1	1	0	1	1	1	5/24/2018	0	1	0	0	1	1	1	0	0	1	0	1	1	1	NA	Yes	Yes	Yes	Yes	Yes	Yes	Yes
87	NA	0	1	0	754	0	NA	NA	NA	NA	NA	NA	0	0	0	1	0	0	0	0	1	1	0	0	0	0	4/25/2018	0	1	0	0	0	1	0	0	0	0	0	0	0	1	2/27/2019	No	Yes	Yes	No	Yes	No	No
50	23.33	0	1	0	2426	0	NA	NA	NA	NA	NA	NA	0	1	0	0	0	0	0	0	1	0	0	0	0	0	9/26/2013	0	0	0	1	0	1	1	0	0	0	0	0	0	1	10/11/2014	No	No	Yes	No	Yes	No	No
75	NA	0	0	0	1244	0	NA	NA	NA	NA	NA	NA	0	1	0	0	0	0	0	0	1	1	0	1	0	0	12/21/2016	0	1	0	0	0	1	1	0	0	0	1	0	0	1	1/26/2017	No	Yes	Yes	Yes	No	Yes	Yes
78	27.70333333	0	1	0	118	1	10/14/2015	10/14/2015	NA	10/15/2015	NA	NA	0	1	0	0	0	0	0	0	1	1	0	0	0	0	6/18/2015	0	1	0	0	0	1	1	0	0	0	0	1	0	1	2/11/2016	No	Yes	Yes	Yes	No	Yes	No
81	37.8	0	0	0	276	1	NA	12/7/2017	NA	NA	NA	NA	0	0	0	1	0	0	0	0	1	1	0	0	0	0	3/6/2017	0	1	1	0	1	1	1	0	1	0	1	0	0	1	NA	No	Yes	Yes	Yes	Yes	No	No
85	NA	0	1	0	25	1	2/2/2016	NA	NA	NA	NA	NA	0	1	0	0	0	0	0	0	1	1	0	0	0	1	1/8/2016	0	0	0	0	0	1	0	0	0	0	0	0	0	1	3/1/2016	No	Yes	Yes	No	No	Yes	No
64	40.31	0	0	0	1022	0	NA	NA	NA	NA	NA	NA	0	0	1	0	0	0	0	1	1	1	1	1	0	0	7/31/2017	0	1	0	1	0	1	1	0	0	1	1	0	0	1	NA	Yes	Yes	Yes	No	Yes	Yes	Yes
82	NA	0	1	0	403	0	NA	NA	NA	NA	NA	NA	0	0	1	0	0	0	0	1	1	1	1	1	1	1	4/11/2019	0	1	0	0	0	1	1	0	1	0	0	0	0	0	3/31/2020	Yes	Yes	Yes	No	Yes	No	Yes
64	NA	0	1	0	770	0	NA	NA	NA	NA	NA	NA	0	0	1	0	0	0	0	1	1	0	0	0	0	0	4/9/2018	0	0	0	0	0	0	1	0	0	0	0	0	0	0	6/4/2018	Yes	No	Yes	No	Yes	No	No
94	NA	0	1	0	1057	0	NA	NA	NA	NA	NA	NA	1	1	0	0	0	0	0	1	1	0	0	1	0	1	6/26/2017	1	1	0	0	0	0	1	0	0	0	0	1	0	0	8/13/2017	Yes	Yes	Yes	Yes	Yes	No	Yes
75	22.88	0	0	0	1199	0	NA	NA	NA	NA	NA	NA	0	0	1	0	0	0	0	0	1	1	0	0	0	0	2/4/2017	0	1	0	0	0	1	1	0	1	0	0	0	0	0	2/10/2017	No	No	Yes	Yes	No	No	No
83	NA	0	1	0	1684	0	NA	NA	NA	NA	NA	NA	0	1	0	0	0	0	0	1	1	1	1	1	1	0	10/8/2015	0	0	0	0	0	1	1	0	0	1	0	0	0	1	NA	Yes	Yes	Yes	No	No	Yes	Yes
65	NA	0	1	0	586	0	NA	NA	NA	NA	NA	NA	0	0	1	0	0	0	0	0	1	0	1	1	0	0	10/10/2018	0	1	0	0	1	1	1	0	0	0	0	1	0	1	NA	No	No	Yes	No	Yes	No	Yes
73	NA	0	0	0	1818	0	NA	NA	NA	NA	NA	NA	0	1	0	0	0	0	0	1	1	0	1	1	1	0	5/27/2015	0	1	0	0	0	1	1	0	0	0	0	0	0	1	7/17/2015	Yes	Yes	Yes	Yes	Yes	No	Yes
73	NA	0	1	0	1959	0	NA	NA	NA	NA	NA	NA	1	0	0	0	0	0	0	0	1	0	0	0	0	0	1/6/2015	0	1	0	0	0	0	1	0	0	0	0	1	0	0	NA	No	No	Yes	Yes	No	Yes	No
60	25.62	0	1	0	87	1	NA	12/30/2018	NA	NA	NA	NA	0	0	0	0	1	0	0	1	1	0	0	0	0	0	10/4/2018	0	1	0	0	0	1	1	0	0	0	0	0	0	1	NA	Yes	No	Yes	Yes	Yes	No	No
65	27.36	0	1	0	1789	0	NA	NA	NA	NA	NA	NA	0	1	0	0	0	0	0	0	0	0	0	0	0	0	6/25/2015	0	1	0	1	0	1	1	0	0	0	0	1	0	1	11/8/2018	No	No	Yes	Yes	No	No	No
83	23.79	0	0	0	1141	0	NA	NA	NA	NA	NA	NA	0	0	1	0	0	0	0	1	1	0	0	1	0	0	4/3/2017	0	1	0	0	0	0	0	0	0	0	0	0	0	1	4/15/2017	Yes	Yes	Yes	No	No	No	Yes
63	NA	0	1	0	296	1	NA	NA	3/6/2019	NA	NA	NA	0	0	1	0	0	0	0	0	1	0	0	0	0	0	5/14/2018	0	1	1	1	0	1	1	0	1	0	0	0	0	1	6/8/2019	No	Yes	Yes	Yes	Yes	No	No
49	NA	0	0	0	444	0	NA	NA	NA	NA	NA	NA	1	1	0	0	0	0	0	0	1	0	0	0	0	0	3/1/2019	1	1	0	0	0	1	1	0	0	0	0	1	0	1	NA	No	No	Yes	Yes	No	No	No
56	32.11	0	0	0	1097	0	NA	NA	NA	NA	NA	NA	0	0	1	0	0	0	0	0	1	0	0	0	0	0	5/17/2017	0	0	0	0	0	0	1	0	0	0	0	0	0	0	4/13/2018	No	Yes	Yes	No	No	No	No
45	NA	0	0	0	126	1	NA	8/31/2018	NA	NA	NA	NA	0	0	1	0	0	0	0	0	0	0	0	0	0	0	4/27/2018	0	0	1	0	0	0	0	0	0	0	0	0	0	0	NA	No	Yes	Yes	No	No	No	No
77	NA	0	0	0	545	0	NA	NA	NA	NA	NA	NA	0	0	1	0	0	0	0	1	1	1	0	1	0	0	11/20/2018	0	1	0	0	0	1	1	0	0	0	0	1	0	1	5/26/2019	Yes	Yes	Yes	Yes	No	Yes	Yes
75	19.795	0	1	0	293	1	4/26/2017	NA	4/26/2017	4/26/2017	NA	NA	0	1	0	0	0	0	0	0	1	1	0	0	0	0	7/7/2016	0	1	0	0	1	1	1	0	0	0	0	1	1	1	12/15/2017	No	Yes	Yes	Yes	No	No	No
66	NA	0	0	0	89	1	1/7/2019	NA	NA	NA	NA	NA	0	0	0	0	1	0	0	0	1	0	0	0	0	0	10/10/2018	0	1	0	0	0	1	1	0	0	0	0	0	0	1	6/26/2020	No	No	Yes	Yes	Yes	No	No
61	NA	0	1	0	112	1	2/12/2019	7/9/2018	NA	NA	NA	NA	0	0	1	0	0	0	0	0	1	0	0	1	0	0	3/19/2018	0	1	0	0	0	1	1	0	1	0	0	0	0	1	3/11/2019	No	Yes	Yes	No	Yes	No	Yes
67	23.59	0	0	0	242	1	2/29/2016	NA	NA	NA	NA	NA	1	1	0	0	0	0	0	1	1	0	0	0	0	0	7/2/2015	0	0	1	0	1	1	1	0	1	1	0	1	0	1	NA	Yes	No	Yes	No	No	No	No
57	19.95	0	0	0	1467	0	NA	NA	NA	NA	NA	NA	0	0	0	1	0	0	0	0	1	0	0	0	0	0	5/12/2016	0	0	0	0	0	1	1	1	1	0	0	0	0	0	7/19/2016	No	No	Yes	No	Yes	No	No
66	NA	0	0	0	18	1	3/25/2020	3/27/2018	3/12/2020	2/3/2020	NA	NA	1	1	0	0	0	0	0	0	1	0	0	0	1	0	3/9/2018	1	1	0	0	0	1	1	0	0	0	0	1	0	1	NA	No	Yes	Yes	Yes	Yes	No	No
73	NA	0	1	0	29	1	11/9/2018	NA	NA	NA	NA	NA	1	1	0	0	0	0	0	1	1	1	0	1	0	0	10/11/2018	1	1	0	0	0	1	1	0	1	0	0	0	0	1	12/15/2018	Yes	Yes	Yes	Yes	Yes	No	Yes
68	NA	0	0	0	35	1	7/30/2013	NA	NA	NA	NA	NA	1	0	0	0	0	0	0	0	1	1	0	0	0	0	6/25/2013	0	0	0	0	0	0	1	0	0	0	0	1	0	0	8/9/2013	No	No	Yes	No	Yes	No	No
66	NA	0	0	0	753	0	NA	NA	NA	NA	NA	NA	0	0	1	0	0	0	0	0	1	1	0	1	0	0	4/26/2018	0	1	0	0	0	1	1	0	1	0	0	0	0	1	7/17/2018	No	Yes	Yes	No	Yes	No	Yes
79	NA	NA	1	0	633	0	NA	NA	NA	NA	NA	NA	0	0	0	1	0	0	0	0	1	1	0	1	0	0	8/24/2018	0	1	0	0	1	1	0	0	1	0	0	0	0	1	9/1/2018	No	No	Yes	No	No	Yes	Yes
68	NA	0	1	0	313	0	NA	NA	NA	NA	NA	NA	0	0	1	0	0	0	0	0	1	1	0	1	0	0	7/10/2019	0	1	0	0	0	1	1	0	1	0	0	0	0	0	NA	No	Yes	Yes	Yes	Yes	No	Yes
85	34.57	0	1	0	272	0	NA	NA	NA	NA	NA	NA	1	1	0	0	0	0	0	0	1	0	0	1	0	0	8/20/2019	1	1	0	0	0	0	1	0	0	0	0	1	0	0	NA	No	Yes	Yes	No	No	Yes	Yes
30	22.75	0	1	0	129	1	NA	5/23/2019	NA	NA	NA	NA	1	1	0	0	0	0	0	1	1	0	0	0	0	0	1/14/2019	1	0	0	0	0	1	1	0	0	0	1	1	0	1	NA	Yes	No	Yes	No	Yes	No	No
62	NA	0	1	0	403	1	NA	4/5/2018	NA	3/2/2018	NA	NA	0	0	1	0	0	0	0	0	1	1	0	0	1	0	1/23/2017	0	1	0	0	1	1	1	1	1	0	0	0	0	1	4/5/2018	No	No	Yes	Yes	Yes	No	No
64	28.65	0	1	0	458	0	NA	NA	NA	NA	NA	NA	0	0	1	0	0	0	0	0	1	0	0	0	0	0	2/15/2019	0	1	0	0	1	1	1	0	1	1	0	1	0	1	NA	No	No	Yes	No	No	No	No
74	21.52	0	0	0	1538	0	NA	NA	NA	NA	NA	NA	0	1	0	0	0	0	0	0	1	1	0	1	0	0	3/2/2016	0	1	0	0	0	1	1	1	1	0	0	0	0	1	4/13/2016	No	Yes	Yes	Yes	Yes	No	Yes
66	NA	0	0	0	321	0	NA	NA	NA	NA	NA	NA	0	1	0	0	0	0	0	1	1	0	0	1	0	0	7/2/2019	0	0	0	0	0	0	1	0	0	0	0	1	0	0	NA	Yes	Yes	Yes	No	No	No	Yes
81	NA	0	0	0	1043	0	NA	NA	NA	NA	NA	NA	0	0	1	0	0	0	0	0	1	0	0	0	0	0	7/10/2017	0	1	1	0	0	1	1	0	0	0	0	0	0	0	NA	No	No	Yes	No	No	No	No
74	NA	0	1	0	2029	0	NA	NA	NA	NA	NA	NA	1	0	0	0	0	0	0	0	1	1	0	1	0	0	10/28/2014	0	1	0	0	0	0	1	0	0	0	1	1	0	1	6/15/2015	No	No	Yes	No	Yes	No	Yes
62	NA	0	0	0	1770	0	NA	NA	NA	NA	NA	NA	0	1	0	0	0	0	0	0	1	1	1	0	0	0	7/14/2015	0	1	0	0	0	1	1	1	0	0	0	1	0	1	NA	No	Yes	Yes	Yes	No	No	No
30	38.52261538	0	0	0	1669	0	NA	NA	NA	NA	NA	NA	0	1	0	0	0	0	0	0	0	0	0	0	0	0	10/23/2015	0	NA	1	1	0	0	0	0	0	0	0	0	0	1	NA	No	No	Yes	No	No	No	No
60	39.022	0	0	0	822	1	NA	4/9/2020	NA	NA	NA	NA	1	1	0	0	0	0	0	0	1	0	0	0	0	0	1/8/2018	0	0	0	0	0	1	1	0	1	0	0	1	0	1	NA	No	No	Yes	No	Yes	No	No
71	NA	0	1	0	753	0	NA	NA	NA	NA	NA	NA	0	0	1	0	0	0	0	1	1	0	0	0	0	1	4/26/2018	0	1	0	0	0	1	1	0	0	0	0	0	0	1	5/9/2018	Yes	Yes	Yes	Yes	Yes	No	No
71	NA	0	1	0	97	1	NA	5/12/2016	NA	NA	NA	NA	0	1	0	0	0	0	0	0	1	1	1	1	0	1	2/5/2016	0	1	0	0	0	0	0	0	0	0	0	0	0	1	NA	No	Yes	Yes	Yes	Yes	No	Yes
59	NA	0	0	0	391	1	4/25/2017	NA	NA	NA	NA	NA	1	0	1	0	0	0	0	0	1	0	0	0	0	0	3/30/2016	1	0	0	0	0	1	0	0	0	0	0	1	0	0	NA	No	Yes	Yes	Yes	No	No	No
87	21.19	0	1	0	1057	0	NA	NA	NA	NA	NA	NA	0	0	1	0	0	0	0	1	1	1	1	1	0	0	6/26/2017	0	1	0	0	0	1	1	0	0	1	0	0	0	1	NA	Yes	Yes	Yes	No	Yes	Yes	Yes
78	38.84	0	0	0	493	0	NA	NA	NA	NA	NA	NA	0	0	1	0	0	0	0	0	1	0	0	1	0	0	1/11/2019	0	1	1	0	0	1	1	0	1	0	0	1	0	1	12/8/2019	No	Yes	Yes	Yes	Yes	No	Yes
47	NA	0	0	0	1104	0	NA	NA	NA	NA	NA	NA	1	1	0	0	0	0	0	0	0	0	0	0	0	0	5/10/2017	1	1	0	0	0	1	1	0	1	0	1	1	0	1	1/31/2021	No	No	Yes	No	No	No	No
64	NA	0	0	0	102	1	2/12/2019	2/17/2018	NA	2/10/2019	NA	NA	0	0	1	0	0	0	0	0	1	1	0	1	0	0	11/7/2017	0	1	1	0	0	1	1	1	0	0	1	0	0	1	NA	No	Yes	Yes	Yes	Yes	No	Yes
77	39.69	0	1	0	411	1	1/24/2018	NA	NA	NA	NA	NA	1	1	0	0	0	0	0	1	1	1	0	1	1	1	12/9/2016	1	1	0	0	0	1	1	0	0	1	0	1	0	1	NA	Yes	Yes	Yes	Yes	Yes	No	Yes
96	21.59	0	1	0	59	1	10/20/2017	NA	NA	NA	NA	NA	0	0	1	0	0	0	0	0	1	1	1	1	0	0	8/22/2017	0	0	0	1	0	1	0	0	0	0	0	1	0	1	7/29/2018	No	Yes	Yes	No	No	Yes	Yes
66	NA	0	1	0	774	1	NA	7/23/2019	NA	NA	NA	NA	1	1	0	0	0	0	0	0	1	0	0	1	0	0	6/9/2017	1	0	0	1	0	0	1	0	0	0	0	1	0	0	NA	No	Yes	Yes	No	Yes	No	Yes
73	36.87	0	1	0	1125	1	7/19/2018	5/15/2018	NA	NA	NA	NA	1	1	0	0	0	0	0	0	1	0	1	1	0	1	4/16/2015	0	0	0	0	0	0	1	0	0	1	0	1	0	1	6/9/2020	No	Yes	Yes	Yes	Yes	Yes	Yes
86	NA	0	1	0	85	1	NA	12/7/2016	NA	3/15/2017	NA	NA	0	1	0	0	0	0	0	1	1	1	1	1	0	0	9/13/2016	0	1	0	0	0	1	1	0	0	0	0	0	1	1	NA	Yes	Yes	Yes	Yes	No	Yes	Yes
83	NA	0	1	0	300	0	NA	NA	NA	NA	NA	NA	0	1	0	0	0	0	0	1	1	0	0	1	0	0	7/23/2019	0	0	0	0	0	0	1	0	0	0	0	1	0	0	NA	Yes	Yes	Yes	No	Yes	No	Yes
72	NA	0	1	0	327	0	NA	NA	NA	NA	NA	NA	0	0	1	0	0	0	0	0	0	1	0	1	1	1	6/26/2019	0	1	0	0	0	0	0	0	0	0	0	0	0	1	NA	No	Yes	Yes	Yes	Yes	Yes	Yes
75	NA	0	0	0	145	1	NA	4/4/2018	NA	NA	NA	NA	0	1	0	1	0	0	0	0	1	0	0	1	0	0	11/10/2017	0	1	0	0	0	1	1	0	1	0	0	0	0	1	9/28/2018	No	Yes	Yes	No	No	No	Yes
74	NA	0	1	0	261	1	NA	3/4/2020	NA	NA	NA	NA	0	0	1	0	0	0	0	0	1	0	1	0	0	0	6/17/2019	0	0	0	0	0	0	1	0	0	1	0	1	0	1	7/8/2020	No	Yes	Yes	No	No	No	No
78	NA	0	1	0	50	1	10/5/2018	NA	NA	NA	NA	NA	1	1	0	0	0	0	0	0	1	1	0	0	0	0	8/16/2018	1	1	0	1	0	1	1	1	1	1	1	0	0	1	11/29/2018	No	Yes	Yes	Yes	No	No	No
27	24.785	0	1	0	1064	0	NA	NA	NA	NA	NA	NA	0	0	0	1	0	0	0	0	1	0	0	0	0	0	6/19/2017	0	0	0	0	0	1	1	0	1	0	0	0	0	1	10/19/2017	No	Yes	Yes	Yes	Yes	No	No
58	31.06	0	0	0	311	0	NA	NA	NA	NA	NA	NA	0	0	1	0	0	0	0	1	1	0	0	0	0	0	7/12/2019	0	1	0	0	0	1	0	0	1	0	0	1	0	1	7/27/2019	Yes	Yes	Yes	No	Yes	No	No
85	30.04	0	0	0	829	0	NA	NA	NA	NA	NA	NA	0	0	1	0	0	0	0	1	1	0	0	1	1	1	2/9/2018	0	0	0	0	0	0	0	0	0	0	0	0	0	1	NA	Yes	Yes	Yes	Yes	Yes	Yes	Yes
63	NA	0	1	0	1658	0	NA	NA	NA	NA	NA	NA	0	1	0	0	0	0	0	0	1	1	0	1	0	0	11/3/2015	0	1	0	0	0	1	1	0	1	1	1	1	1	1	12/8/2015	No	Yes	Yes	Yes	Yes	No	Yes
64	24.52	0	0	0	8	1	NA	9/16/2016	NA	9/16/2016	NA	NA	0	1	0	0	0	0	0	0	1	0	1	1	0	0	9/8/2016	0	1	1	0	0	1	1	0	0	0	0	1	0	1	10/20/2016	No	No	Yes	No	Yes	No	Yes
70	NA	0	0	0	859	0	NA	NA	NA	NA	NA	NA	0	0	0	1	0	0	0	0	1	0	1	1	0	1	1/10/2018	0	1	1	0	0	1	1	0	0	1	1	0	1	1	NA	No	No	Yes	Yes	Yes	No	Yes
82	NA	0	0	0	1664	0	NA	NA	NA	NA	NA	NA	0	1	0	0	0	0	0	0	1	0	0	0	0	0	10/28/2015	0	1	0	0	0	1	1	0	0	0	0	0	0	0	12/11/2015	No	Yes	Yes	No	Yes	No	No
59	NA	0	1	0	1	1	6/20/2018	NA	NA	7/7/2018	6/23/2018	NA	0	0	1	0	0	0	0	0	1	0	0	1	0	0	6/19/2018	0	1	0	0	0	1	1	0	1	0	0	0	0	1	7/6/2018	No	No	Yes	No	Yes	No	Yes
51	NA	0	0	0	732	1	NA	NA	2/1/2019	2/1/2019	NA	NA	1	1	0	0	0	0	0	0	1	0	0	0	0	0	1/30/2017	1	1	0	0	0	1	1	0	1	0	0	1	0	1	NA	No	No	Yes	Yes	No	No	No
60	33.3	0	1	0	105	1	NA	3/13/2018	NA	NA	NA	NA	0	0	0	1	0	0	0	0	1	1	1	1	0	0	11/28/2017	0	1	0	0	0	1	1	0	0	0	1	0	0	1	11/16/2019	No	Yes	Yes	No	No	No	Yes
52	NA	0	0	0	585	0	NA	NA	NA	NA	NA	NA	1	1	0	0	0	0	0	0	1	0	0	0	0	0	10/11/2018	1	1	0	0	0	1	1	0	1	0	0	1	1	1	NA	No	No	Yes	No	No	No	No
52	NA	0	0	0	1833	0	NA	NA	NA	NA	NA	NA	0	1	0	0	0	0	0	0	1	0	0	0	0	0	5/12/2015	0	0	0	0	0	0	1	0	1	0	0	1	0	1	NA	No	Yes	Yes	No	Yes	No	No
84	NA	0	0	0	1057	0	NA	NA	NA	NA	NA	NA	0	0	1	0	0	0	0	0	1	1	0	1	0	0	6/26/2017	0	1	0	0	0	1	1	0	1	0	0	1	0	1	NA	No	Yes	Yes	Yes	Yes	No	Yes
78	22.6	0	1	0	22	1	8/18/2019	3/16/2020	1/25/2019	NA	NA	NA	0	0	0	0	1	0	0	0	1	0	0	1	0	0	1/3/2019	0	1	0	0	0	1	0	0	0	0	0	0	0	1	NA	No	Yes	Yes	Yes	No	Yes	Yes
54	NA	0	0	0	336	0	NA	NA	NA	NA	NA	NA	0	0	1	0	0	0	0	1	0	0	0	1	0	0	6/17/2019	0	1	0	0	1	0	1	0	0	0	0	1	0	0	NA	Yes	Yes	Yes	Yes	No	Yes	Yes
69	NA	0	1	0	19	1	NA	NA	NA	7/22/2017	NA	NA	0	1	0	0	0	0	0	0	1	1	1	0	0	0	7/3/2017	0	1	0	0	0	0	0	0	0	0	0	0	0	1	7/1/2018	No	Yes	Yes	No	Yes	No	No
77	27.704	0	1	0	1019	0	NA	NA	NA	NA	NA	NA	0	0	1	0	0	0	0	0	1	0	0	1	0	0	8/3/2017	0	1	0	0	0	1	1	1	1	1	0	0	0	1	NA	No	Yes	Yes	Yes	Yes	No	Yes
84	NA	0	0	0	531	0	NA	NA	NA	NA	NA	NA	0	0	0	1	0	0	0	0	1	0	0	1	0	0	12/4/2018	0	0	0	0	0	1	0	1	1	0	0	0	0	1	NA	No	Yes	Yes	No	Yes	Yes	Yes
74	NA	0	1	0	45	1	NA	2/16/2019	NA	NA	NA	NA	0	0	1	0	0	0	0	1	0	1	1	1	0	0	1/2/2019	0	1	0	0	0	1	0	0	0	0	0	0	0	0	11/18/2019	Yes	Yes	Yes	Yes	Yes	Yes	Yes
72	24.52	0	1	0	1151	0	NA	NA	NA	NA	NA	NA	0	0	1	0	0	0	0	0	1	1	0	1	0	0	3/24/2017	0	1	0	0	0	1	1	0	1	0	0	1	0	1	NA	No	Yes	Yes	No	Yes	No	Yes
85	NA	0	1	0	1140	0	NA	NA	NA	NA	NA	NA	0	0	1	0	0	0	0	0	1	1	0	0	0	0	4/4/2017	0	1	0	0	0	1	1	1	1	0	0	1	0	1	6/5/2017	No	Yes	Yes	No	No	No	No
72	NA	0	0	0	816	1	NA	1/30/2017	NA	12/10/2018	NA	NA	1	1	0	0	0	0	0	0	1	1	0	1	0	0	11/6/2014	0	1	0	0	0	0	1	0	0	0	1	1	0	1	NA	No	Yes	Yes	No	Yes	No	Yes
57	47.18	0	0	0	334	1	NA	9/5/2018	NA	1/3/2019	NA	NA	1	1	0	0	0	0	0	0	1	0	0	0	0	0	10/6/2017	0	0	0	0	0	0	0	0	0	0	0	0	0	1	12/30/2018	No	Yes	Yes	No	No	No	No
80	NA	0	1	0	182	1	NA	1/27/2017	NA	NA	NA	NA	0	1	0	0	0	0	0	0	1	1	0	1	0	1	7/29/2016	0	1	0	0	0	1	0	0	0	0	0	0	0	1	NA	No	Yes	Yes	Yes	Yes	No	Yes
77	NA	0	1	0	44	1	12/19/2018	4/25/2019	NA	12/19/2018	NA	NA	0	0	1	0	0	0	0	1	1	1	0	1	1	0	11/5/2018	0	1	0	0	0	1	1	0	1	0	0	0	0	0	NA	Yes	Yes	Yes	Yes	Yes	No	Yes
86	NA	0	1	0	783	1	NA	4/26/2020	NA	NA	NA	NA	0	0	1	0	0	0	0	0	1	1	0	0	0	0	3/5/2018	0	1	0	0	0	1	0	1	1	1	0	1	0	1	NA	No	Yes	Yes	Yes	No	Yes	No
56	45.77	0	1	0	428	1	NA	8/2/2019	NA	NA	NA	NA	1	1	0	0	0	0	0	0	1	1	0	0	0	1	5/31/2018	0	1	0	0	0	0	1	0	0	0	0	1	0	0	NA	No	Yes	Yes	No	No	Yes	No
72	28.7675	0	1	0	383	1	NA	4/22/2017	NA	NA	NA	NA	0	1	0	0	0	0	0	0	1	0	0	1	0	0	4/4/2016	0	1	0	0	0	1	0	0	0	0	0	0	0	0	2/5/2018	No	Yes	Yes	No	Yes	No	Yes
64	NA	0	0	0	878	1	NA	9/7/2018	NA	NA	NA	NA	0	1	0	0	0	0	0	0	1	0	0	1	0	0	4/12/2016	0	1	0	0	0	1	1	0	1	0	1	0	0	1	10/6/2019	No	Yes	Yes	Yes	No	No	Yes
85	NA	0	1	0	406	0	NA	NA	NA	NA	NA	NA	1	1	0	0	0	0	0	0	1	1	0	0	1	0	4/8/2019	1	1	0	1	0	1	1	0	0	0	0	1	0	1	NA	No	Yes	Yes	No	Yes	No	No
60	NA	0	0	0	389	0	NA	NA	NA	NA	NA	NA	0	0	1	0	0	0	0	1	1	1	0	1	0	1	4/25/2019	0	1	1	0	0	1	1	0	1	1	0	0	0	1	NA	Yes	Yes	Yes	No	Yes	No	Yes
63	NA	0	0	0	1074	0	NA	NA	NA	NA	NA	NA	1	1	0	0	0	0	0	0	1	0	0	0	0	0	6/9/2017	1	0	0	1	0	1	1	0	0	0	1	1	0	1	NA	No	No	Yes	Yes	No	Yes	No
73	32.83	0	1	0	1720	0	NA	NA	NA	NA	NA	NA	0	1	0	0	0	0	0	0	1	0	0	1	0	0	9/2/2015	0	0	0	0	0	0	1	0	0	0	0	1	0	1	9/26/2015	No	Yes	Yes	No	Yes	Yes	Yes
63	NA	0	0	0	101	1	NA	11/8/2019	NA	NA	NA	NA	0	0	1	0	0	0	0	0	1	1	0	0	0	0	7/30/2019	0	0	1	0	0	1	0	0	0	0	0	0	0	1	NA	No	No	Yes	Yes	Yes	No	No
76	NA	0	1	0	2537	0	NA	NA	NA	NA	NA	NA	1	1	0	0	0	0	0	0	1	0	0	0	0	0	6/7/2013	0	0	0	0	0	0	1	1	0	0	0	1	0	1	NA	No	Yes	Yes	No	Yes	No	No
68	24.98	0	0	0	2146	0	NA	NA	NA	NA	NA	NA	0	0	0	0	0	1	0	0	1	0	0	0	0	0	7/3/2014	0	0	1	0	0	0	1	0	0	0	0	0	0	1	8/6/2015	No	No	Yes	No	Yes	No	No
89	23.51	0	1	0	1096	0	NA	NA	NA	NA	NA	NA	1	1	0	0	0	0	0	1	1	1	1	1	0	0	5/18/2017	1	1	0	0	0	1	1	0	1	0	0	1	0	1	NA	Yes	Yes	Yes	No	Yes	No	Yes
66	NA	0	0	0	361	1	NA	9/16/2019	NA	NA	NA	NA	0	1	0	0	0	0	0	0	1	0	0	1	0	0	9/20/2018	0	0	0	0	0	1	1	0	0	0	0	1	0	1	NA	No	Yes	Yes	No	No	No	Yes
84	23.78	0	1	0	20	1	12/11/2016	2/23/2017	NA	NA	NA	NA	0	1	0	0	0	0	0	1	0	1	0	1	1	0	11/21/2016	0	1	0	0	0	1	1	1	0	1	0	0	0	1	5/9/2017	Yes	Yes	Yes	Yes	Yes	No	Yes
64	NA	0	0	0	192	1	NA	10/8/2017	NA	NA	NA	NA	0	0	1	0	0	0	0	0	1	0	0	0	0	0	3/30/2017	0	1	1	0	0	1	1	0	1	0	0	1	0	1	5/30/2018	No	No	Yes	Yes	No	No	No
52	52.58	0	0	0	2428	0	NA	NA	NA	NA	NA	NA	0	1	0	0	0	0	0	0	1	0	0	0	0	0	9/24/2013	0	1	0	1	0	0	1	0	0	0	0	1	0	1	NA	No	Yes	Yes	Yes	No	Yes	No
70	26.07	0	1	0	125	1	7/8/2015	7/14/2015	7/20/2015	7/29/2015	NA	NA	0	1	0	0	0	0	0	0	1	1	1	1	0	1	3/5/2015	0	1	0	1	0	0	1	0	0	0	0	1	0	1	6/26/2018	No	Yes	Yes	No	No	Yes	Yes
46	NA	0	1	0	330	1	NA	9/8/2015	NA	NA	NA	NA	1	1	0	0	0	0	0	0	1	0	0	0	0	0	10/13/2014	0	1	0	0	0	0	1	0	0	0	1	1	0	1	9/25/2015	No	No	Yes	No	No	No	No
79	30.6	0	1	0	218	1	2/6/2018	6/18/2019	2/19/2018	5/22/2019	NA	NA	0	0	1	0	0	0	0	0	1	1	0	1	0	0	7/3/2017	0	1	0	1	1	1	1	0	1	0	0	1	0	1	12/15/2019	No	Yes	Yes	No	Yes	No	Yes
83	NA	0	1	0	216	1	NA	9/19/2013	NA	NA	NA	NA	0	1	0	0	0	0	0	0	1	0	1	1	0	0	2/15/2013	0	1	0	0	0	1	1	0	0	0	0	0	0	1	4/26/2015	No	Yes	Yes	No	No	Yes	Yes
81	22.545	0	0	0	45	1	2/1/2016	6/27/2016	3/20/2017	3/20/2017	12/5/2016	NA	0	1	0	0	0	0	0	0	1	1	0	1	0	1	12/18/2015	0	1	0	0	0	1	0	0	0	0	0	1	0	1	7/30/2017	No	Yes	Yes	Yes	Yes	Yes	Yes
49	NA	0	1	0	24	1	NA	6/3/2019	NA	NA	NA	NA	0	0	1	0	0	0	0	1	1	0	1	0	0	0	5/10/2019	0	1	1	0	0	1	1	0	1	0	1	0	0	1	7/23/2019	Yes	Yes	Yes	Yes	No	No	No
93	NA	0	1	0	326	0	NA	NA	NA	NA	NA	NA	1	1	0	0	0	0	0	1	1	1	0	1	0	1	6/27/2019	1	0	0	0	0	0	1	0	0	0	0	1	0	0	12/27/2019	Yes	Yes	Yes	No	No	Yes	Yes
61	NA	0	1	0	1372	0	NA	NA	NA	NA	NA	NA	0	0	1	0	0	0	0	0	1	1	1	1	0	0	8/15/2016	0	1	0	0	1	1	1	1	1	0	0	0	1	1	NA	No	Yes	Yes	No	Yes	Yes	Yes
73	NA	0	1	0	621	0	NA	NA	NA	NA	NA	NA	0	0	1	0	0	0	0	1	1	0	0	1	0	0	9/5/2018	0	1	0	0	1	1	1	0	0	0	0	0	0	1	NA	Yes	Yes	Yes	Yes	Yes	No	Yes
91	27.03	0	1	0	2299	0	NA	NA	NA	NA	NA	NA	1	0	0	0	0	0	0	1	1	1	1	0	0	1	1/31/2014	0	0	1	0	0	0	1	0	0	0	0	1	0	1	4/3/2014	Yes	Yes	Yes	Yes	Yes	No	No
59	39.27	0	1	0	2	1	2/14/2018	NA	NA	NA	NA	NA	0	0	0	1	0	0	0	1	1	0	1	0	0	0	2/12/2018	0	1	0	0	0	1	1	0	1	0	0	0	0	1	5/27/2018	Yes	Yes	Yes	Yes	Yes	Yes	No
83	NA	0	0	0	58	1	NA	NA	1/25/2018	1/26/2018	NA	NA	0	0	1	0	0	0	0	1	1	1	0	1	0	1	11/28/2017	0	1	0	0	0	0	1	0	1	0	0	0	0	0	4/5/2018	Yes	Yes	Yes	Yes	No	No	Yes
59	NA	0	1	0	272	0	NA	NA	NA	NA	NA	NA	0	1	0	0	0	0	0	0	1	1	0	1	0	0	8/20/2019	0	1	0	0	0	0	1	0	0	0	0	1	0	0	NA	No	No	Yes	No	No	No	Yes
58	NA	0	0	0	39	1	5/17/2016	NA	NA	NA	NA	NA	0	1	0	0	0	0	0	0	1	1	0	0	1	0	4/8/2016	0	1	1	0	0	1	1	1	0	0	1	0	0	1	NA	No	Yes	Yes	Yes	Yes	Yes	No
85	24.155	0	1	0	181	1	8/21/2017	8/23/2017	NA	8/23/2017	NA	NA	0	1	0	0	0	0	0	1	1	1	0	1	0	0	2/21/2017	0	1	0	0	0	0	1	0	1	1	0	1	0	1	7/27/2018	Yes	Yes	Yes	No	No	No	Yes
66	NA	0	1	0	2161	0	NA	NA	NA	NA	NA	NA	1	1	1	0	0	0	0	0	1	0	0	1	0	0	6/18/2014	0	0	0	0	1	0	1	1	0	1	0	1	0	1	5/5/2021	No	No	Yes	No	No	No	Yes
69	25.33	0	1	0	1092	0	NA	NA	NA	NA	NA	NA	0	0	1	0	0	0	0	1	1	1	0	1	0	0	5/22/2017	0	0	0	0	1	0	1	1	0	0	0	1	0	1	NA	Yes	Yes	Yes	No	No	Yes	Yes
62	16.96	0	1	0	783	0	NA	NA	NA	NA	NA	NA	0	0	1	0	0	0	0	0	1	0	0	0	0	0	3/27/2018	0	1	0	0	1	1	1	0	0	1	0	0	0	1	9/24/2018	No	No	Yes	Yes	No	No	No
66	22.29	0	1	0	305	1	NA	2/24/2018	NA	NA	NA	NA	0	0	1	0	0	0	0	1	1	1	0	0	0	0	4/25/2017	0	1	0	0	1	1	1	0	1	0	1	1	0	1	2/11/2020	Yes	No	Yes	Yes	No	No	No
64	NA	0	0	0	1694	0	NA	NA	NA	NA	NA	NA	0	1	0	0	0	0	0	0	1	0	0	0	0	0	9/28/2015	0	0	1	0	0	1	1	0	0	0	0	1	0	1	1/9/2016	No	No	Yes	Yes	No	No	No
73	NA	0	0	0	681	1	NA	9/30/2018	NA	NA	NA	NA	0	0	0	1	0	0	0	0	1	1	0	0	0	0	11/18/2016	0	1	1	0	0	0	1	0	1	1	0	1	0	1	4/2/2021	No	No	Yes	Yes	No	No	No
75	NA	0	1	0	488	0	NA	NA	NA	NA	NA	NA	0	0	1	0	0	0	0	0	0	1	0	1	0	0	1/16/2019	0	1	0	0	0	1	0	0	0	0	0	0	0	0	2/26/2019	No	Yes	Yes	No	No	No	Yes
95	NA	0	1	0	363	0	NA	NA	NA	NA	NA	NA	0	0	1	0	0	0	0	1	0	0	1	1	0	0	5/21/2019	0	1	0	0	0	0	1	0	0	1	0	0	0	0	1/4/2021	Yes	Yes	Yes	Yes	Yes	No	Yes
86	NA	0	1	0	54	1	12/4/2014	12/1/2014	NA	NA	NA	NA	0	0	1	0	0	0	0	1	1	1	0	1	0	0	10/8/2014	0	1	0	0	0	1	1	0	0	0	0	0	0	1	12/4/2014	Yes	Yes	Yes	No	Yes	Yes	Yes
83	NA	0	1	0	104	1	11/16/2017	NA	7/20/2017	7/22/2017	NA	NA	0	0	1	0	0	0	0	0	1	1	0	1	0	0	4/7/2017	0	0	0	0	0	1	0	0	0	1	0	1	0	1	NA	No	Yes	Yes	No	No	Yes	Yes
79	NA	0	1	0	861	0	NA	NA	NA	NA	NA	NA	0	0	1	0	0	0	0	0	1	1	0	0	0	1	1/8/2018	0	0	0	0	0	0	1	0	0	1	0	1	0	0	4/15/2018	No	No	Yes	No	Yes	No	No
80	NA	0	1	0	83	1	NA	12/22/2015	NA	NA	NA	NA	0	1	0	0	0	0	0	0	1	0	0	0	0	0	9/30/2015	0	1	0	0	0	1	1	0	1	0	0	1	0	1	4/22/2016	No	No	Yes	No	No	No	No
78	NA	0	0	0	105	1	NA	11/10/2017	NA	NA	NA	NA	0	0	1	0	0	0	0	0	1	0	0	1	0	0	7/28/2017	0	0	0	0	0	1	0	0	0	0	0	1	0	0	NA	No	No	Yes	No	No	Yes	Yes
65	NA	0	0	0	718	1	NA	5/9/2017	NA	6/19/2019	NA	NA	0	1	0	0	0	0	0	0	1	1	1	1	0	1	5/22/2015	0	1	0	0	0	1	1	0	0	0	0	0	0	1	NA	No	Yes	Yes	Yes	Yes	Yes	Yes
64	NA	0	1	0	675	1	NA	1/17/2020	NA	NA	NA	NA	1	1	0	0	0	0	0	1	1	1	0	0	0	0	3/13/2018	1	1	0	0	0	1	1	1	0	0	0	0	0	1	NA	Yes	Yes	Yes	No	Yes	No	No
66	27.44	0	0	0	11	1	12/12/2019	7/8/2019	NA	NA	NA	NA	1	1	0	0	0	0	0	0	1	0	0	0	0	0	6/27/2019	1	1	0	0	1	0	1	0	0	0	1	1	0	1	NA	No	Yes	Yes	Yes	No	Yes	No
77	21.5525	0	0	0	8	1	NA	1/11/2019	NA	NA	NA	NA	0	0	1	0	0	0	0	0	1	0	0	0	0	0	1/3/2019	0	0	0	0	0	1	1	0	1	1	0	0	1	0	NA	No	Yes	Yes	No	No	Yes	No
77	NA	0	0	0	32	1	NA	7/25/2016	NA	NA	NA	NA	0	1	0	0	0	0	0	0	1	1	1	1	0	0	6/23/2016	0	1	1	0	0	1	1	0	0	0	1	0	0	1	11/21/2017	No	Yes	Yes	Yes	No	Yes	Yes
93	NA	0	0	0	945	0	NA	NA	NA	NA	NA	NA	0	0	1	0	0	0	0	0	1	1	0	1	0	1	10/16/2017	0	0	0	0	0	1	1	0	0	0	0	1	0	1	10/19/2017	No	Yes	Yes	No	Yes	No	Yes
79	19.83	0	0	0	2553	0	NA	NA	NA	NA	NA	NA	0	1	0	0	0	0	0	0	1	1	0	1	0	0	5/22/2013	0	1	0	0	0	0	1	0	0	0	0	0	0	0	1/18/2014	No	No	Yes	No	Yes	No	Yes
78	NA	0	1	0	34	1	NA	8/17/2016	NA	NA	NA	NA	1	0	0	0	0	0	0	1	1	1	0	1	0	1	7/14/2016	0	1	0	0	1	0	1	0	0	1	0	1	0	1	NA	Yes	Yes	Yes	No	No	No	Yes
83	29.38	0	1	0	1995	0	NA	NA	NA	NA	NA	NA	0	1	0	0	0	0	0	1	0	1	1	1	0	0	12/1/2014	0	1	0	0	0	0	0	0	0	1	1	0	0	0	2/20/2015	Yes	Yes	Yes	No	No	No	Yes
76	NA	NA	1	0	497	0	NA	NA	NA	NA	NA	NA	0	0	1	0	0	0	0	1	1	1	0	1	0	0	1/7/2019	0	1	0	1	0	1	0	0	1	0	0	1	0	1	NA	Yes	Yes	Yes	Yes	Yes	No	Yes
54	NA	0	0	0	992	0	NA	NA	NA	NA	NA	NA	0	0	1	0	0	0	0	0	1	1	0	0	0	1	8/30/2017	0	0	1	0	0	1	1	0	1	0	1	0	0	1	NA	No	Yes	Yes	Yes	Yes	No	No
61	25.26125	0	1	0	849	1	NA	NA	3/20/2019	NA	NA	NA	0	1	1	0	0	0	0	0	1	0	0	0	0	0	11/21/2016	0	0	0	0	1	1	1	0	1	0	1	1	0	1	6/5/2019	No	No	Yes	No	Yes	No	No
82	NA	0	0	0	128	1	NA	10/29/2014	NA	NA	NA	NA	1	0	0	0	0	0	0	0	1	1	0	0	0	0	6/23/2014	0	1	0	0	0	0	1	0	0	1	0	1	0	1	2/23/2015	No	No	Yes	No	No	No	No
88	20.81	0	1	0	521	1	NA	4/16/2017	NA	NA	NA	NA	0	1	0	0	0	0	0	0	0	1	0	0	0	0	11/12/2015	0	1	0	0	0	1	0	0	0	0	0	1	0	0	10/12/2017	No	Yes	Yes	Yes	No	No	No
78	23.695	0	1	0	355	1	12/8/2019	NA	NA	NA	NA	NA	0	0	1	0	1	0	0	1	1	1	0	1	0	1	12/18/2018	0	1	0	0	0	1	0	0	0	1	0	1	0	1	NA	Yes	Yes	Yes	Yes	No	No	Yes
60	NA	0	0	0	696	0	NA	NA	NA	NA	NA	NA	0	0	1	0	0	0	0	0	1	0	0	0	0	0	6/22/2018	0	1	0	0	0	1	1	0	1	0	0	0	0	1	NA	No	Yes	Yes	No	No	No	No
53	29.66	0	0	0	405	0	NA	NA	NA	NA	NA	NA	0	0	1	0	0	0	0	0	1	0	0	1	0	0	4/9/2019	0	1	1	0	0	1	1	0	0	1	1	0	1	1	NA	No	Yes	Yes	No	Yes	No	Yes
70	NA	0	1	0	1403	0	NA	NA	NA	NA	NA	NA	0	1	0	0	0	0	0	1	1	0	1	1	0	0	7/15/2016	0	1	0	0	0	1	1	0	0	1	0	1	0	0	8/15/2016	Yes	Yes	Yes	Yes	No	No	Yes
65	21.8025	0	0	0	31	1	3/1/2018	2/19/2017	NA	NA	NA	NA	0	1	0	0	0	0	0	0	1	0	0	0	0	0	1/19/2017	0	1	0	0	1	1	1	1	1	0	0	0	0	1	11/26/2018	No	No	Yes	No	No	No	No
39	NA	0	1	0	238	1	11/21/2019	NA	NA	NA	NA	NA	0	0	0	1	0	0	0	0	1	0	0	0	0	0	3/28/2019	0	1	0	0	0	1	1	0	1	0	0	0	0	1	3/3/2020	No	No	Yes	Yes	No	No	No
66	25.17	0	1	0	899	0	NA	NA	NA	NA	NA	NA	0	0	0	1	0	0	0	1	1	1	1	1	0	1	12/1/2017	0	0	0	0	0	0	1	0	0	1	0	0	0	0	12/8/2017	Yes	Yes	Yes	No	No	No	Yes
75	NA	0	0	0	487	0	NA	NA	NA	NA	NA	NA	0	0	0	1	0	0	0	0	1	1	0	0	0	0	1/17/2019	0	1	0	0	0	1	0	0	0	0	0	0	0	1	1/25/2019	No	No	No	Yes	Yes	No	No
52	NA	0	0	0	1174	0	NA	NA	NA	NA	NA	NA	1	1	0	0	0	0	0	0	1	0	0	0	0	0	3/1/2017	1	1	0	0	0	1	1	0	1	0	0	0	0	1	12/4/2017	No	No	Yes	No	Yes	No	No
67	NA	0	0	0	599	0	NA	NA	NA	NA	NA	NA	0	0	0	1	0	0	0	0	1	1	0	1	0	1	9/27/2018	0	1	0	0	0	1	1	0	1	0	0	0	1	1	12/5/2018	No	Yes	Yes	Yes	Yes	No	Yes
74	34.21	0	1	0	644	1	NA	NA	NA	12/5/2019	NA	NA	0	0	0	1	0	0	0	0	1	0	0	1	0	0	3/1/2018	0	1	0	0	0	0	1	1	0	1	0	0	0	1	NA	No	Yes	Yes	No	Yes	No	Yes
50	25.995	0	1	0	45	1	NA	5/17/2013	NA	NA	NA	NA	1	0	0	0	0	0	0	0	1	0	0	0	0	0	4/2/2013	0	0	0	0	0	0	1	0	0	0	1	1	0	1	NA	No	No	Yes	No	No	No	No
87	NA	0	0	0	1837	0	NA	NA	NA	NA	NA	NA	0	0	1	0	0	0	0	0	1	1	0	1	0	0	5/8/2015	0	1	0	0	0	1	1	0	0	0	0	1	0	0	NA	No	Yes	Yes	Yes	No	Yes	Yes
88	NA	0	1	0	1077	0	NA	NA	NA	NA	NA	NA	0	0	1	0	0	0	0	1	1	1	0	0	1	0	6/6/2017	0	1	0	0	0	1	0	0	0	0	0	0	0	0	7/17/2017	Yes	Yes	Yes	Yes	Yes	Yes	No
90	NA	0	1	0	382	1	NA	6/27/2017	NA	NA	NA	NA	0	0	1	0	0	0	0	1	1	0	0	1	0	0	6/10/2016	0	0	0	0	1	0	1	0	0	1	0	1	0	1	10/25/2018	Yes	Yes	Yes	No	No	No	Yes
77	NA	0	0	0	1082	0	NA	NA	NA	NA	NA	NA	0	0	1	0	0	0	0	1	1	1	0	1	1	1	6/1/2017	0	1	1	1	0	0	1	1	0	1	0	1	0	1	NA	Yes	Yes	Yes	No	No	Yes	Yes
57	23.18	0	1	0	17	1	NA	6/28/2014	NA	NA	NA	NA	1	1	0	0	0	0	0	0	1	0	0	0	0	0	6/11/2014	1	1	0	0	1	1	1	0	0	0	0	0	0	1	9/26/2014	No	No	Yes	Yes	Yes	No	No
84	16.60333333	NA	0	0	2499	0	NA	NA	NA	NA	NA	NA	1	0	1	0	0	0	0	1	1	0	0	0	0	0	7/15/2013	0	0	0	0	1	0	1	0	1	0	0	1	1	1	12/20/2014	Yes	No	Yes	No	No	No	No
72	21.70666667	0	0	0	588	0	NA	NA	NA	NA	NA	NA	0	0	1	0	0	0	0	0	1	1	0	1	0	0	10/8/2018	0	1	0	0	0	1	1	0	0	0	1	0	0	1	8/20/2019	No	Yes	Yes	No	No	No	Yes
61	19.91	0	1	0	739	0	NA	NA	NA	NA	NA	NA	0	1	0	0	0	0	0	1	1	1	0	0	0	0	5/10/2018	0	1	0	0	1	0	1	0	0	0	0	1	0	1	NA	Yes	No	Yes	No	No	No	No
61	23.6475	0	0	0	190	1	6/20/2014	NA	12/28/2015	1/13/2015	NA	NA	1	0	0	0	0	0	0	0	1	0	0	0	0	0	12/12/2013	0	0	1	0	0	1	1	0	0	1	0	0	0	1	NA	No	No	Yes	No	No	No	No
59	21.29	0	0	0	419	1	NA	NA	NA	10/30/2018	NA	NA	0	0	1	0	0	0	0	0	1	0	0	0	0	0	9/6/2017	0	0	0	0	0	1	1	1	0	0	0	0	0	1	11/8/2018	No	Yes	Yes	No	No	No	No
84	21.106	0	0	0	1282	1	2/15/2020	5/13/2020	NA	2/13/2020	NA	NA	0	0	1	0	0	0	0	1	1	0	0	0	0	1	8/10/2016	0	0	1	0	0	0	1	0	0	1	0	0	0	1	NA	Yes	No	Yes	No	No	No	No
70	NA	0	1	0	776	0	NA	NA	NA	NA	NA	NA	0	0	0	1	0	0	0	0	1	1	0	0	0	0	4/3/2018	0	1	0	0	0	1	1	0	1	1	0	0	0	0	8/26/2018	No	Yes	Yes	Yes	Yes	No	No
70	24.76	0	0	0	1383	0	NA	NA	NA	NA	NA	NA	0	1	0	0	0	0	0	0	1	1	0	1	0	0	8/4/2016	0	1	0	0	0	1	1	1	0	0	0	0	0	1	NA	No	Yes	Yes	Yes	Yes	No	Yes
77	NA	0	0	0	156	1	6/16/2016	NA	6/26/2016	NA	NA	NA	0	1	0	0	0	0	0	0	1	1	0	0	0	0	1/22/2016	0	0	0	0	0	0	1	0	0	0	0	1	0	1	6/25/2016	No	No	Yes	No	No	No	No
80	NA	0	1	0	402	0	NA	NA	NA	NA	NA	NA	0	0	0	1	0	0	0	0	1	1	1	1	0	0	4/12/2019	0	1	0	0	0	0	0	0	0	0	0	0	0	1	7/29/2020	No	Yes	Yes	Yes	Yes	Yes	Yes
71	33.94	0	0	0	35	1	4/5/2019	NA	NA	NA	NA	NA	0	0	1	0	0	0	0	0	1	1	0	1	0	0	3/1/2019	0	1	0	0	0	1	1	0	1	0	0	1	0	1	12/19/2019	No	Yes	Yes	Yes	Yes	Yes	Yes
85	NA	0	1	0	70	1	6/13/2019	NA	NA	6/29/2019	NA	NA	0	1	0	0	0	0	0	1	1	1	1	0	0	0	4/4/2019	0	0	0	0	0	1	1	0	1	1	0	1	0	1	7/16/2019	Yes	Yes	Yes	Yes	Yes	No	No
65	NA	0	1	0	59	1	1/5/2017	3/11/2017	NA	8/22/2016	NA	NA	0	1	0	0	0	0	0	0	1	1	1	1	0	0	6/24/2016	0	1	0	1	0	1	1	0	0	0	0	0	0	1	4/17/2017	No	Yes	Yes	Yes	Yes	No	Yes
66	NA	0	0	0	447	1	9/25/2019	NA	NA	NA	NA	NA	0	0	1	0	0	0	0	0	0	0	0	0	0	0	7/5/2018	0	1	0	0	0	0	1	0	1	0	0	0	0	1	10/30/2019	No	Yes	Yes	No	Yes	No	No
76	NA	0	1	0	534	1	9/6/2019	11/19/2019	NA	NA	NA	NA	0	0	1	0	0	0	0	0	1	1	1	1	1	1	3/21/2018	0	1	0	0	0	1	1	0	0	1	0	0	0	0	NA	No	Yes	Yes	No	No	Yes	Yes
78	31.58	0	0	0	1146	0	NA	NA	NA	NA	NA	NA	0	0	0	1	0	0	0	0	1	1	0	1	0	0	3/29/2017	0	1	1	0	0	0	1	0	0	1	0	0	0	1	4/20/2017	No	Yes	Yes	No	No	No	Yes
61	NA	0	1	0	64	1	8/14/2018	4/26/2018	8/14/2018	NA	NA	NA	0	0	0	0	1	0	0	1	1	0	0	1	1	1	2/21/2018	0	1	0	0	0	1	1	0	1	0	0	0	0	1	10/2/2018	Yes	Yes	Yes	Yes	Yes	Yes	Yes
82	NA	0	1	0	38	1	7/26/2018	NA	8/7/2018	NA	NA	NA	0	1	0	0	0	0	0	1	0	1	0	1	0	1	6/18/2018	0	1	0	1	1	0	1	0	0	0	0	1	0	0	NA	Yes	Yes	Yes	Yes	Yes	No	Yes
77	32.2	0	1	0	823	0	NA	NA	NA	NA	NA	NA	0	1	0	0	0	0	0	0	1	1	1	0	0	0	2/15/2018	0	0	0	0	0	1	1	0	1	1	0	0	0	1	12/7/2019	No	Yes	Yes	No	No	No	No
51	NA	0	0	0	404	0	NA	NA	NA	NA	NA	NA	0	0	0	1	0	0	0	0	1	0	0	0	0	0	4/10/2019	0	1	1	0	0	1	1	1	0	0	0	0	0	1	NA	No	No	Yes	Yes	No	No	No
77	25.28	0	1	0	719	0	NA	NA	NA	NA	NA	NA	1	1	0	0	0	0	0	0	1	1	0	1	1	0	5/30/2018	1	1	0	0	0	0	1	0	1	0	0	1	0	1	NA	No	Yes	Yes	Yes	Yes	No	Yes
67	40	0	0	0	309	1	NA	NA	NA	3/10/2018	NA	NA	0	0	1	0	0	0	0	0	1	0	0	0	0	0	5/5/2017	0	0	0	0	1	1	1	0	1	1	0	1	0	1	NA	No	Yes	Yes	Yes	No	No	No
61	27.2	0	1	0	1533	0	NA	NA	NA	NA	NA	NA	0	1	0	0	0	0	0	1	1	0	0	0	0	1	3/7/2016	0	1	0	0	1	1	1	0	0	0	0	0	0	1	NA	Yes	Yes	Yes	Yes	No	Yes	No
55	20.68	0	0	0	165	1	11/4/2019	NA	NA	NA	NA	NA	0	0	0	0	1	0	0	0	1	0	1	0	0	0	5/23/2019	0	1	0	0	0	1	1	0	0	1	0	0	0	1	NA	No	Yes	Yes	Yes	Yes	No	No
67	30.45	0	0	0	2663	0	NA	NA	NA	NA	NA	NA	0	1	0	0	0	0	0	0	1	0	0	0	0	0	2/1/2013	0	1	0	0	0	1	1	0	0	0	1	0	0	1	9/13/2014	No	Yes	Yes	No	No	No	No
75	NA	0	0	0	1014	0	NA	NA	NA	NA	NA	NA	0	1	0	0	0	0	0	0	1	1	0	1	0	0	8/8/2017	0	1	0	0	0	1	1	1	0	0	1	0	0	0	10/13/2017	No	Yes	Yes	Yes	Yes	Yes	Yes
73	34.12	0	1	0	677	0	NA	NA	NA	NA	NA	NA	0	0	1	0	0	0	0	0	1	1	0	1	0	0	7/11/2018	0	1	0	0	0	1	1	0	0	1	0	0	0	1	NA	No	Yes	Yes	Yes	Yes	No	Yes
55	NA	0	0	0	118	1	4/27/2017	3/31/2016	4/12/2017	4/7/2017	NA	NA	0	1	0	0	0	0	0	0	1	0	0	0	0	0	12/4/2015	0	1	0	0	0	1	1	0	0	1	0	1	0	1	NA	No	Yes	Yes	Yes	Yes	No	No
73	NA	0	0	0	500	0	NA	NA	NA	NA	NA	NA	0	0	1	0	0	0	0	1	1	0	0	1	0	0	1/4/2019	0	1	0	0	0	1	1	0	0	0	0	0	0	1	NA	Yes	No	Yes	No	No	No	Yes
73	NA	0	1	0	1511	0	NA	NA	NA	NA	NA	NA	0	1	0	0	0	0	0	1	1	0	0	0	0	0	3/29/2016	0	1	0	0	0	1	1	0	1	0	0	0	0	0	9/9/2016	Yes	Yes	Yes	Yes	No	No	No
57	NA	0	0	0	312	0	NA	NA	NA	NA	NA	NA	0	0	1	0	0	0	0	0	1	0	0	0	0	0	7/11/2019	0	0	0	0	0	1	1	0	1	0	0	0	0	1	NA	No	Yes	Yes	No	No	No	No
90	22.92	0	0	0	1847	0	NA	NA	NA	NA	NA	NA	0	1	0	0	0	0	0	1	1	1	0	0	1	1	4/28/2015	0	1	0	0	0	1	1	0	0	0	0	1	0	0	NA	Yes	Yes	Yes	Yes	Yes	No	No
70	18.445	0	1	0	55	1	3/23/2017	3/28/2017	NA	NA	NA	NA	0	0	0	1	0	0	0	1	1	0	0	0	0	0	1/27/2017	0	1	0	0	0	1	1	0	1	1	0	0	0	1	4/2/2017	Yes	No	Yes	No	Yes	No	No
79	NA	0	1	0	535	0	NA	NA	NA	NA	NA	NA	0	0	1	0	0	0	0	0	1	1	0	0	0	0	11/30/2018	0	1	0	0	0	1	1	0	0	0	0	1	0	1	NA	No	No	Yes	Yes	No	No	No
50	27.35	0	1	0	1579	0	NA	NA	NA	NA	NA	NA	0	1	1	0	0	0	0	0	1	0	0	0	0	0	1/21/2016	0	1	0	0	1	1	1	0	0	0	0	1	0	1	2/8/2017	No	No	Yes	No	No	No	No
43	NA	0	0	0	416	0	NA	NA	NA	NA	NA	NA	0	1	0	0	0	0	0	0	1	0	0	0	0	0	3/29/2019	0	0	1	0	0	0	1	0	0	0	0	1	0	0	NA	No	No	Yes	No	No	No	No
80	28.23111111	0	1	0	1250	0	NA	NA	NA	NA	NA	NA	0	0	0	1	0	0	0	1	1	1	1	1	0	0	12/15/2016	0	1	1	0	0	1	1	1	0	1	1	1	0	1	1/3/2018	Yes	Yes	Yes	No	Yes	Yes	Yes
59	24.59	0	0	0	1596	0	NA	NA	NA	NA	NA	NA	0	1	0	0	0	0	0	0	1	0	0	0	0	0	1/4/2016	0	0	0	0	0	0	1	0	1	1	0	0	0	0	8/4/2016	No	No	Yes	No	Yes	No	No
69	NA	0	1	0	173	1	NA	8/23/2017	NA	NA	11/20/2017	11/21/2017	0	0	1	0	0	0	0	0	1	0	1	0	0	1	3/3/2017	0	1	0	0	1	1	1	0	0	0	0	0	0	1	4/16/2021	No	No	Yes	Yes	Yes	Yes	No
51	16.405	0	1	0	390	0	NA	NA	NA	NA	NA	NA	0	0	0	1	0	0	0	0	1	0	0	0	0	0	4/24/2019	0	1	0	0	0	1	1	0	0	0	0	0	0	1	6/18/2019	No	No	Yes	Yes	No	No	No
79	NA	0	0	0	1011	0	NA	NA	NA	NA	NA	NA	0	0	1	0	0	0	0	0	0	1	0	0	0	0	8/11/2017	0	1	0	0	0	1	1	0	0	0	0	0	0	1	NA	No	Yes	Yes	Yes	No	No	No
84	NA	0	1	0	136	1	NA	8/26/2019	NA	NA	NA	NA	0	0	0	1	0	0	0	0	1	1	0	1	0	0	4/12/2019	0	1	0	1	1	1	1	0	0	0	0	1	1	1	9/18/2019	No	Yes	Yes	Yes	No	No	Yes
68	NA	0	1	0	963	0	NA	NA	NA	NA	NA	NA	1	1	0	0	0	0	0	0	1	0	0	1	0	0	9/28/2017	1	1	0	0	0	1	1	0	1	0	0	0	0	0	1/11/2018	No	Yes	Yes	No	No	Yes	Yes
59	NA	0	0	0	1229	0	NA	NA	NA	NA	NA	NA	1	1	0	0	0	0	0	0	1	0	0	0	0	0	1/5/2017	1	1	0	0	0	1	1	0	0	0	0	0	0	1	NA	No	No	Yes	Yes	Yes	No	No
59	31.192	0	1	0	1013	0	NA	NA	NA	NA	NA	NA	0	0	1	0	0	0	0	0	1	1	1	1	0	0	8/9/2017	0	1	0	0	0	0	1	0	1	0	0	0	0	1	NA	No	Yes	Yes	No	Yes	Yes	Yes
58	NA	0	0	0	966	0	NA	NA	NA	NA	NA	NA	0	1	0	0	0	0	0	0	1	0	0	0	0	0	9/25/2017	0	1	0	0	0	1	1	0	1	0	0	0	1	1	11/17/2017	No	No	Yes	No	No	Yes	No
79	24.46	0	0	0	525	0	NA	NA	NA	NA	NA	NA	0	1	0	0	0	0	0	0	1	1	0	1	0	0	12/10/2018	0	1	0	0	0	1	1	0	1	0	0	0	0	1	3/17/2019	No	Yes	Yes	Yes	Yes	No	Yes
28	NA	0	1	0	1901	0	NA	NA	NA	NA	NA	NA	1	1	0	0	0	0	0	0	1	0	0	0	0	0	3/5/2015	0	0	0	1	0	1	1	0	0	0	1	1	0	1	9/28/2015	No	No	Yes	No	Yes	No	No
62	27.55714286	0	1	0	146	1	NA	6/23/2016	NA	NA	NA	NA	0	1	0	0	0	0	0	0	1	0	0	1	0	0	1/29/2016	0	1	0	0	0	1	1	0	0	0	1	0	0	1	NA	No	Yes	Yes	No	Yes	No	Yes
74	26.13	0	1	0	145	1	8/10/2016	7/8/2013	NA	NA	NA	NA	1	0	0	0	0	0	0	0	1	0	0	0	0	0	2/13/2013	0	1	0	0	1	1	1	0	1	1	0	1	0	1	8/26/2016	No	No	Yes	No	No	No	No
77	NA	0	0	0	117	1	NA	1/4/2017	NA	NA	NA	NA	0	1	0	0	0	0	0	0	1	0	0	0	0	0	9/9/2016	0	1	0	0	0	1	1	0	0	0	0	0	0	1	2/14/2017	No	Yes	Yes	Yes	Yes	Yes	No
37	NA	0	0	0	1914	0	NA	NA	NA	NA	NA	NA	0	0	1	0	0	0	0	0	1	0	0	0	0	0	2/20/2015	0	0	0	0	0	0	1	0	0	0	0	1	0	1	NA	No	No	Yes	No	No	No	No
72	30.56	0	1	0	1190	0	NA	NA	NA	NA	NA	NA	0	0	0	1	0	0	0	1	1	1	0	1	0	0	2/13/2017	0	1	1	0	0	1	1	0	1	1	0	1	0	1	NA	Yes	Yes	Yes	No	Yes	Yes	Yes
83	NA	0	1	0	515	0	NA	NA	NA	NA	NA	NA	0	0	0	0	1	0	0	1	1	0	0	0	0	0	12/20/2018	0	0	0	0	0	1	0	0	0	1	0	1	0	1	NA	Yes	Yes	Yes	No	No	No	No
79	NA	0	1	0	40	1	NA	12/8/2018	NA	1/5/2019	NA	NA	0	0	0	1	0	0	0	1	1	0	0	1	0	0	10/29/2018	0	1	0	0	0	1	1	1	1	0	0	0	0	1	1/7/2019	Yes	Yes	Yes	Yes	No	Yes	Yes
73	32.28	0	1	0	59	1	NA	3/27/2017	NA	NA	NA	NA	1	1	0	0	0	0	0	1	1	0	0	0	0	0	1/27/2017	1	0	0	1	0	0	1	0	0	0	1	1	0	1	6/19/2017	Yes	Yes	Yes	No	No	No	No
69	NA	0	0	0	4	1	7/13/2019	NA	NA	7/24/2019	NA	NA	0	0	0	0	0	0	1	1	1	1	0	0	1	1	7/9/2019	0	0	0	1	1	1	1	1	0	1	0	1	1	1	7/23/2019	Yes	Yes	Yes	Yes	No	No	No
77	23.38	0	1	0	600	0	NA	NA	NA	NA	NA	NA	1	1	0	0	0	0	0	1	1	1	0	1	0	0	9/26/2018	0	1	0	0	1	1	1	0	1	0	0	1	0	1	10/9/2018	Yes	Yes	Yes	Yes	Yes	No	Yes
91	25.17	0	1	0	893	0	NA	NA	NA	NA	NA	NA	0	0	1	0	0	0	0	1	1	1	0	0	0	0	12/7/2017	0	1	1	0	0	1	1	1	1	0	0	1	0	1	12/11/2019	Yes	Yes	Yes	Yes	Yes	No	No
74	NA	0	1	0	1160	0	NA	NA	NA	NA	NA	NA	0	0	1	0	0	0	0	0	1	1	0	1	0	0	3/15/2017	0	1	0	1	0	1	1	0	1	1	0	1	0	1	4/3/2017	No	Yes	Yes	Yes	No	Yes	Yes
65	NA	0	1	0	210	1	NA	9/4/2018	NA	NA	NA	NA	0	0	1	0	0	0	0	0	1	1	1	1	0	0	2/6/2018	0	1	0	0	0	0	1	0	0	1	0	0	0	0	9/20/2018	No	Yes	Yes	No	No	No	Yes
64	NA	0	0	0	1062	0	NA	NA	NA	NA	NA	NA	0	1	0	0	0	0	0	0	1	0	0	0	0	0	6/21/2017	0	1	0	0	0	1	1	0	0	0	0	0	0	0	NA	No	Yes	Yes	No	No	No	No
61	28.515	0	1	0	156	1	NA	NA	NA	12/23/2018	NA	NA	0	0	1	0	0	0	0	0	1	1	0	1	1	0	7/20/2018	0	1	0	0	0	1	1	0	0	0	0	0	0	1	3/5/2019	No	Yes	Yes	Yes	Yes	Yes	Yes
80	NA	0	0	0	682	0	NA	NA	NA	NA	NA	NA	0	1	0	0	0	0	0	1	1	1	0	0	0	0	7/6/2018	0	1	0	0	0	1	1	0	0	0	0	0	0	1	4/18/2020	Yes	Yes	Yes	Yes	No	No	No
86	26.49	0	0	0	125	1	NA	NA	11/14/2019	NA	NA	NA	1	1	1	0	0	0	0	1	1	0	0	1	0	1	7/12/2019	0	0	0	0	0	0	1	0	1	0	0	1	0	1	NA	Yes	Yes	Yes	Yes	Yes	No	Yes
82	NA	0	0	0	553	0	NA	NA	NA	NA	NA	NA	0	1	0	0	0	0	0	0	1	0	0	0	0	0	11/12/2018	0	1	0	0	0	1	1	0	0	0	0	1	0	1	NA	No	Yes	Yes	Yes	No	No	No
75	21.5	0	0	0	430	0	NA	NA	NA	NA	NA	NA	0	0	0	1	0	0	0	0	1	1	0	0	0	0	3/15/2019	0	1	0	0	0	1	1	0	1	0	0	0	0	1	3/23/2019	No	Yes	Yes	Yes	Yes	No	No
35	23.03	0	1	0	1105	0	NA	NA	NA	NA	NA	NA	1	1	0	0	0	0	0	0	1	0	0	0	0	0	5/9/2017	1	0	0	0	0	1	1	0	1	0	0	1	0	1	NA	No	No	Yes	No	Yes	No	No
65	20.89	0	0	0	15	1	1/6/2018	NA	NA	NA	NA	NA	0	0	0	1	0	0	0	1	1	0	0	1	0	0	12/22/2017	0	1	1	0	0	1	1	0	0	0	0	0	0	1	1/11/2018	Yes	Yes	Yes	No	Yes	No	Yes
61	30.3	0	1	0	1629	0	NA	NA	NA	NA	NA	NA	0	1	0	0	0	0	0	0	1	1	0	1	0	0	12/2/2015	0	1	0	0	0	1	1	1	1	0	0	1	0	1	11/2/2016	No	Yes	Yes	No	No	Yes	Yes
70	16.5	0	0	0	1623	0	NA	NA	NA	NA	NA	NA	0	1	0	0	0	0	0	0	1	1	0	1	0	0	12/8/2015	0	1	0	1	0	1	1	0	1	0	0	0	0	1	3/26/2016	No	Yes	Yes	Yes	Yes	Yes	Yes
84	NA	0	1	0	267	1	NA	4/19/2016	NA	NA	NA	NA	0	1	0	0	0	0	0	1	1	0	0	0	0	0	7/27/2015	0	0	0	1	0	0	1	0	0	0	0	1	0	1	10/16/2016	Yes	Yes	Yes	No	No	No	No
78	NA	0	1	0	635	0	NA	NA	NA	NA	NA	NA	0	1	0	0	0	0	0	0	1	1	1	1	0	1	8/22/2018	0	1	0	0	0	1	1	0	0	0	0	0	0	0	1/11/2020	No	Yes	Yes	Yes	No	No	Yes
84	NA	0	1	0	727	0	NA	NA	NA	NA	NA	NA	0	0	1	0	0	0	0	1	0	1	1	1	0	0	5/22/2018	0	1	0	0	0	0	0	0	0	1	0	0	0	0	NA	Yes	Yes	Yes	Yes	Yes	Yes	Yes
75	NA	0	0	0	451	0	NA	NA	NA	NA	NA	NA	1	1	0	0	0	0	0	1	1	1	0	1	1	1	2/22/2019	1	1	1	0	0	1	1	0	1	0	0	0	0	1	3/18/2019	Yes	Yes	Yes	Yes	Yes	Yes	Yes
52	26.38333333	0	0	0	330	1	NA	4/20/2018	NA	NA	NA	NA	0	0	0	1	0	0	0	1	1	0	0	0	0	0	5/25/2017	0	0	0	0	1	1	1	0	1	0	0	0	0	1	NA	Yes	Yes	Yes	No	No	No	No
71	16.26	0	1	0	1221	0	NA	NA	NA	NA	NA	NA	0	1	0	0	0	0	0	0	1	0	0	0	0	0	1/13/2017	0	1	0	0	0	1	1	0	1	1	0	0	0	1	3/22/2017	No	No	Yes	No	Yes	No	No
56	21.5	0	0	0	1397	0	NA	NA	NA	NA	NA	NA	0	1	0	1	0	0	0	0	1	0	0	0	0	0	7/21/2016	0	1	1	0	0	1	1	0	0	0	0	0	0	1	4/5/2018	No	No	Yes	No	Yes	No	No
91	NA	0	0	0	1011	0	NA	NA	NA	NA	NA	NA	0	0	1	0	0	0	0	1	1	1	0	1	0	0	8/11/2017	0	1	0	0	0	1	0	0	0	0	0	1	0	0	NA	Yes	No	Yes	Yes	Yes	No	Yes
73	28.69	0	1	0	2343	0	NA	NA	NA	NA	NA	NA	1	0	0	0	0	0	0	0	1	0	0	0	0	0	12/18/2013	0	1	0	0	0	0	1	0	0	0	0	1	0	1	12/21/2013	No	Yes	Yes	Yes	Yes	No	No
70	26.89	0	1	0	209	1	NA	10/21/2013	NA	NA	NA	NA	1	0	0	0	0	0	0	1	1	1	0	0	0	0	3/26/2013	0	1	0	0	0	1	1	0	0	1	1	1	0	1	NA	Yes	No	Yes	No	No	No	No
80	NA	0	0	0	1783	0	NA	NA	NA	NA	NA	NA	0	1	0	0	0	0	0	1	1	0	0	0	0	1	7/1/2015	0	1	0	0	0	1	1	0	0	0	0	0	0	1	NA	Yes	Yes	Yes	Yes	Yes	No	No
83	31.565	0	1	0	909	0	NA	NA	NA	NA	NA	NA	0	0	0	1	0	0	0	1	1	1	1	1	0	0	11/21/2017	0	1	0	0	0	1	1	0	0	0	0	0	0	1	NA	Yes	Yes	Yes	No	Yes	Yes	Yes
75	NA	0	1	0	15	1	4/13/2017	NA	NA	3/18/2017	NA	NA	0	0	1	0	0	0	0	1	1	1	0	1	0	1	3/3/2017	0	1	0	0	0	1	1	0	0	0	0	0	0	0	4/15/2017	Yes	Yes	Yes	Yes	Yes	Yes	Yes
90	NA	0	1	0	114	1	NA	NA	NA	10/4/2017	NA	NA	1	1	0	0	0	0	0	1	1	1	1	1	1	1	6/12/2017	1	1	0	1	0	0	1	0	0	0	0	1	0	0	NA	Yes	Yes	Yes	No	Yes	Yes	Yes
52	NA	0	0	0	1375	0	NA	NA	NA	NA	NA	NA	1	1	0	0	0	0	0	0	1	1	0	1	0	1	8/12/2016	1	1	0	0	0	1	1	1	1	1	0	1	0	1	NA	No	Yes	Yes	Yes	No	No	Yes
83	NA	0	0	0	1411	0	NA	NA	NA	NA	NA	NA	0	1	0	0	0	0	0	1	0	1	0	1	0	0	7/7/2016	0	1	1	0	0	1	0	0	0	0	0	0	0	0	10/19/2016	Yes	Yes	Yes	Yes	Yes	No	Yes
57	14.44	0	0	0	285	0	NA	NA	NA	NA	NA	NA	0	0	0	1	0	0	0	0	0	0	0	0	0	0	8/7/2019	0	1	0	0	0	1	1	0	1	1	0	0	0	0	4/12/2020	No	No	Yes	Yes	No	No	No
74	NA	0	0	0	523	0	NA	NA	NA	NA	NA	NA	0	0	0	0	1	0	0	0	1	0	0	0	0	0	12/12/2018	0	1	1	0	0	1	1	0	0	0	0	0	0	0	1/6/2019	No	No	Yes	Yes	No	No	No
79	23.13	0	1	0	30	1	12/28/2017	NA	NA	NA	NA	NA	0	0	1	0	0	0	0	0	1	1	0	1	0	1	11/28/2017	0	NA	0	0	0	0	0	0	0	0	0	0	0	1	NA	No	Yes	Yes	Yes	No	No	Yes
83	NA	0	1	0	629	0	NA	NA	NA	NA	NA	NA	0	0	0	0	1	0	0	0	0	0	0	0	0	0	8/28/2018	0	1	0	0	0	0	0	1	0	0	0	0	0	0	NA	No	Yes	Yes	No	No	No	No
95	NA	0	0	0	164	1	5/3/2018	NA	NA	NA	NA	NA	0	0	1	0	0	0	0	1	1	0	0	0	0	1	11/20/2017	0	1	0	0	0	1	1	0	1	0	0	0	0	1	NA	Yes	No	Yes	Yes	Yes	Yes	No
66	NA	0	1	0	1665	0	NA	NA	NA	NA	NA	NA	0	1	0	0	0	0	0	1	1	1	0	0	0	0	10/27/2015	0	1	0	0	0	1	1	0	1	1	1	1	0	1	NA	Yes	Yes	Yes	No	No	Yes	No
66	NA	0	1	0	28	1	NA	1/12/2016	NA	NA	NA	NA	0	1	0	0	0	0	0	0	1	0	0	0	0	0	12/15/2015	0	1	0	0	0	1	1	0	0	0	0	1	1	1	1/13/2016	No	Yes	Yes	Yes	No	No	No
80	28.985	0	1	0	1020	0	NA	NA	NA	NA	NA	NA	0	0	1	0	0	0	0	0	0	1	0	0	0	0	8/2/2017	0	1	0	0	0	1	1	0	0	1	0	0	0	0	NA	No	Yes	Yes	No	No	Yes	No
78	28.35	0	0	0	7	1	5/1/2019	NA	12/2/2019	NA	NA	NA	0	0	0	1	0	0	0	0	1	0	1	1	0	0	4/24/2019	0	1	0	0	0	1	1	1	1	1	0	0	0	1	9/21/2019	No	Yes	Yes	Yes	Yes	Yes	Yes
55	28.59	0	1	0	85	1	3/11/2019	NA	NA	NA	NA	NA	0	0	1	0	0	0	0	1	1	0	1	0	0	0	12/18/2018	0	1	0	0	1	1	1	0	0	0	0	1	0	1	3/11/2019	Yes	Yes	Yes	Yes	Yes	No	No
52	NA	0	1	0	1112	0	NA	NA	NA	NA	NA	NA	0	0	1	0	0	0	0	0	0	0	0	0	0	0	5/2/2017	0	0	0	0	0	1	1	0	1	0	0	0	1	0	NA	No	No	Yes	No	Yes	No	No
59	22.26	0	0	0	339	1	NA	1/4/2019	NA	NA	NA	NA	0	0	1	0	0	0	0	0	1	0	0	0	0	0	1/30/2018	0	1	0	0	0	1	0	0	1	0	0	0	0	1	NA	No	Yes	Yes	Yes	No	No	No
64	NA	0	0	0	1551	0	NA	NA	NA	NA	NA	NA	0	1	0	0	0	0	0	0	1	0	0	1	0	0	2/18/2016	0	1	0	0	0	1	1	0	1	0	0	0	0	1	8/3/2016	No	Yes	Yes	Yes	No	No	Yes
75	NA	0	1	0	251	1	NA	8/14/2017	NA	NA	NA	NA	0	1	0	0	0	0	0	0	1	0	1	1	0	0	12/6/2016	0	1	0	0	0	1	1	1	1	0	0	0	0	0	9/24/2017	No	Yes	Yes	Yes	No	No	Yes
74	NA	0	0	0	833	0	NA	NA	NA	NA	NA	NA	0	1	0	0	0	0	0	1	1	1	1	1	0	0	2/5/2018	0	1	0	0	0	1	0	0	0	0	0	0	0	1	NA	Yes	Yes	Yes	Yes	No	No	Yes
74	39.95	0	1	0	349	1	NA	NA	NA	11/27/2019	NA	NA	1	1	1	0	0	0	0	1	1	1	0	1	0	0	12/13/2018	1	1	0	0	0	0	1	0	1	0	0	1	0	1	2/10/2021	Yes	Yes	Yes	No	Yes	No	Yes
63	21.87	0	1	0	2581	0	NA	NA	NA	NA	NA	NA	1	1	0	0	0	0	0	0	1	0	0	0	0	0	4/24/2013	1	0	0	0	0	1	1	0	0	0	0	0	0	1	7/29/2013	No	Yes	Yes	No	No	No	No
87	NA	0	0	0	106	1	6/8/2017	6/2/2017	NA	NA	NA	NA	0	1	0	0	0	0	0	0	1	1	1	1	0	0	2/16/2017	0	1	0	0	0	1	1	0	1	1	0	0	0	0	8/24/2017	No	Yes	Yes	Yes	Yes	No	Yes
71	30.94	0	1	0	48	1	7/23/2019	NA	NA	NA	NA	NA	0	0	0	1	0	0	0	1	1	0	0	0	0	0	6/5/2019	0	1	0	0	0	1	1	1	0	0	0	0	0	1	NA	Yes	Yes	Yes	No	No	No	No
68	18.17	0	1	0	73	1	4/1/2019	4/2/2019	NA	4/19/2019	NA	NA	0	0	0	0	1	0	0	0	1	1	0	1	0	0	1/18/2019	0	1	0	0	0	1	1	0	0	0	0	0	0	1	5/22/2019	No	Yes	Yes	No	No	No	Yes
77	NA	0	1	0	125	1	3/28/2016	3/24/2020	NA	NA	NA	NA	1	1	0	0	0	0	0	0	1	0	0	0	0	0	11/24/2015	1	1	0	0	0	0	1	0	1	1	0	1	0	1	NA	No	No	Yes	No	Yes	No	No
76	NA	0	1	0	878	0	NA	NA	NA	NA	NA	NA	0	0	1	0	0	0	0	0	0	1	0	1	0	0	12/22/2017	0	1	0	0	0	0	1	0	0	1	0	1	0	0	NA	No	Yes	Yes	No	No	No	Yes
62	24.78	0	1	0	138	1	11/29/2016	NA	NA	NA	NA	NA	0	1	0	0	0	0	0	1	1	0	0	0	0	0	7/14/2016	0	0	0	0	0	1	1	0	1	0	0	0	0	1	NA	Yes	No	Yes	No	Yes	No	No
69	29.25	0	0	0	315	0	NA	NA	NA	NA	NA	NA	0	0	1	0	0	0	0	0	1	1	0	1	1	0	7/8/2019	0	1	0	0	0	1	1	0	0	0	0	0	0	1	8/23/2019	No	Yes	Yes	Yes	Yes	Yes	Yes
59	40.41	0	1	0	6	1	5/27/2018	NA	NA	NA	NA	NA	0	0	1	0	0	0	0	1	1	1	0	1	0	1	5/24/2018	0	1	0	0	0	1	1	0	0	0	0	0	0	1	5/28/2018	Yes	Yes	Yes	Yes	Yes	Yes	Yes
67	NA	0	1	0	1219	1	NA	NA	5/10/2019	NA	NA	NA	0	1	0	0	0	0	0	0	1	1	1	0	0	0	1/7/2016	0	0	0	0	0	0	0	0	0	0	0	0	0	1	NA	No	Yes	Yes	Yes	No	No	No
67	NA	0	0	0	580	0	NA	NA	NA	NA	NA	NA	1	1	0	0	0	0	0	0	1	1	0	1	0	0	10/16/2018	1	1	0	0	1	1	1	1	1	0	1	0	0	1	12/8/2018	No	Yes	Yes	Yes	Yes	Yes	Yes
65	NA	0	0	0	93	1	10/12/2019	8/29/2018	4/14/2018	10/6/2019	4/6/2018	NA	0	0	1	0	0	0	0	0	1	0	0	0	0	0	1/3/2018	0	1	0	0	0	1	1	0	0	0	0	0	0	1	3/29/2021	No	No	Yes	No	Yes	No	No
66	27.79	0	0	0	1039	0	NA	NA	NA	NA	NA	NA	0	0	1	0	0	0	0	0	0	0	0	0	0	0	7/14/2017	0	1	0	0	1	0	0	0	1	0	0	0	0	0	NA	No	No	Yes	No	No	No	No
71	NA	0	1	0	1231	0	NA	NA	NA	NA	NA	NA	0	0	0	1	0	0	0	1	1	1	0	1	1	1	1/3/2017	0	1	0	0	0	0	0	0	0	1	0	0	0	1	NA	Yes	Yes	Yes	No	No	Yes	Yes
57	31.11	0	0	0	1011	0	NA	NA	NA	NA	NA	NA	0	0	0	1	0	0	0	0	1	0	1	0	0	0	8/11/2017	0	0	1	0	0	0	1	0	1	1	0	0	0	1	NA	No	Yes	Yes	No	No	No	No
66	NA	0	1	0	1133	0	NA	NA	NA	NA	NA	NA	1	1	0	0	0	0	0	0	1	0	0	1	0	0	4/11/2017	1	0	0	0	0	1	1	0	1	1	0	1	0	0	NA	No	Yes	Yes	No	Yes	No	Yes
54	16.69	0	1	0	1050	0	NA	NA	NA	NA	NA	NA	0	0	1	0	0	0	0	0	1	0	0	0	0	0	7/3/2017	0	1	0	0	1	1	1	1	1	0	1	0	0	1	NA	No	Yes	Yes	Yes	Yes	No	No
79	NA	0	1	0	546	0	NA	NA	NA	NA	NA	NA	0	1	0	0	0	0	0	1	1	0	0	0	0	0	11/19/2018	0	0	0	0	0	0	1	0	0	0	0	1	0	1	NA	Yes	Yes	Yes	Yes	No	No	No
75	33.06	0	1	0	818	0	NA	NA	NA	NA	NA	NA	0	1	0	0	0	0	0	1	1	1	1	0	0	0	2/20/2018	0	1	0	0	0	1	1	0	0	0	0	0	0	1	NA	Yes	Yes	Yes	No	No	Yes	No
72	22.86	0	0	0	10	1	NA	11/9/2018	11/20/2018	NA	NA	NA	0	0	1	0	0	0	0	0	1	0	0	1	0	0	10/30/2018	0	1	1	0	0	1	1	0	0	0	0	0	0	1	7/23/2020	No	Yes	Yes	Yes	No	No	Yes
73	35.57	0	0	0	602	0	NA	NA	NA	NA	NA	NA	0	0	0	1	0	0	0	1	1	1	1	1	0	1	9/24/2018	0	1	0	1	0	1	1	0	0	1	0	0	0	1	NA	Yes	Yes	Yes	Yes	Yes	Yes	Yes
67	26.59	0	0	0	1529	0	NA	NA	NA	NA	NA	NA	0	1	0	0	0	0	0	0	0	0	0	0	0	0	3/11/2016	0	1	1	0	0	1	1	0	0	0	0	0	0	0	NA	No	Yes	Yes	Yes	No	No	No
71	25.12	0	0	0	369	1	NA	11/19/2016	NA	NA	NA	NA	1	1	0	0	0	0	0	0	1	0	0	0	0	0	11/16/2015	0	0	0	0	0	0	1	0	1	0	0	1	1	0	2/8/2017	No	No	Yes	No	No	No	No
76	NA	0	0	0	291	0	NA	NA	NA	NA	NA	NA	0	1	0	0	0	0	0	0	0	0	0	0	0	0	8/1/2019	0	0	1	0	0	1	0	0	1	0	0	0	0	0	9/21/2019	No	No	Yes	No	No	No	No
72	31.50157895	0	1	0	1119	1	1/18/2020	12/4/2019	NA	NA	NA	NA	0	1	0	0	0	0	0	0	0	1	1	1	0	1	11/10/2016	0	1	0	0	0	1	1	0	0	0	0	0	0	1	1/17/2020	No	Yes	Yes	Yes	No	Yes	Yes
49	NA	0	0	0	73	1	NA	NA	NA	6/8/2019	6/12/2019	NA	0	0	0	0	0	0	1	0	1	0	0	0	0	0	3/27/2019	0	0	0	0	1	1	1	0	0	1	0	1	0	1	7/7/2019	No	No	Yes	No	No	Yes	No
68	20.78	0	1	0	339	0	NA	NA	NA	NA	NA	NA	0	1	0	0	0	0	0	0	1	0	0	0	0	0	6/14/2019	0	1	0	0	1	1	0	0	0	0	0	0	0	1	NA	No	No	Yes	Yes	No	No	No
82	NA	0	1	0	158	1	12/27/2015	12/27/2015	NA	12/27/2015	NA	NA	0	1	0	0	0	0	0	0	1	0	0	0	0	0	7/22/2015	0	1	0	0	0	1	0	0	0	0	0	0	0	1	12/29/2015	No	Yes	Yes	Yes	No	No	No
77	26.8	0	1	0	501	0	NA	NA	NA	NA	NA	NA	0	0	0	0	1	0	0	0	1	1	0	1	1	0	1/3/2019	0	1	0	0	0	1	1	0	0	0	0	0	0	1	NA	No	Yes	Yes	Yes	No	No	Yes
81	NA	0	0	0	679	0	NA	NA	NA	NA	NA	NA	0	0	1	0	0	0	0	0	1	1	0	1	0	0	7/9/2018	0	1	1	0	0	1	0	0	0	0	0	0	0	1	10/19/2018	No	Yes	Yes	No	No	No	Yes
75	NA	NA	0	0	692	0	NA	NA	NA	NA	NA	NA	0	0	1	0	0	0	0	0	1	1	0	1	1	0	6/26/2018	0	1	0	0	0	1	1	0	0	0	0	0	0	1	9/17/2018	No	Yes	Yes	Yes	No	No	Yes
75	NA	0	0	0	525	0	NA	NA	NA	NA	NA	NA	0	0	0	1	0	0	0	0	0	1	0	1	0	0	12/10/2018	0	1	1	0	0	1	1	0	0	0	0	0	0	1	9/22/2020	No	No	Yes	No	No	No	Yes
53	28.24	0	1	0	46	1	NA	6/2/2019	NA	NA	NA	NA	0	0	1	0	0	0	0	1	1	0	0	1	0	1	4/17/2019	0	1	0	0	0	1	1	0	1	0	0	0	0	1	3/29/2021	Yes	Yes	Yes	Yes	Yes	No	Yes
71	NA	0	0	0	15	1	NA	5/29/2018	NA	NA	NA	NA	1	1	0	0	0	0	0	0	1	0	0	1	0	0	5/14/2018	1	1	0	0	0	0	0	0	0	0	0	0	0	1	NA	No	Yes	Yes	No	No	Yes	Yes
85	NA	0	0	0	298	1	11/20/2017	NA	NA	NA	NA	NA	0	1	0	0	0	0	0	0	1	1	0	0	0	0	1/27/2017	0	1	1	0	0	1	1	0	0	0	0	0	0	1	11/20/2017	No	No	Yes	Yes	Yes	No	No
83	23.375	0	0	0	1431	0	NA	NA	NA	NA	NA	NA	0	1	0	0	0	0	0	0	1	0	0	1	0	0	6/17/2016	0	0	0	0	0	1	1	0	1	0	0	0	1	1	1/6/2018	No	Yes	Yes	No	No	No	Yes
75	25.67666667	0	0	0	516	0	NA	NA	NA	NA	NA	NA	0	0	0	0	1	0	0	0	1	0	0	0	0	0	12/19/2018	0	1	0	0	0	1	0	0	0	0	0	0	0	1	NA	No	Yes	Yes	No	Yes	No	No
67	26.95	0	1	0	52	1	9/2/2018	NA	NA	NA	NA	NA	1	1	0	0	0	0	0	0	1	0	0	0	0	0	7/12/2018	1	1	0	0	0	1	1	1	1	0	0	0	0	1	9/2/2018	No	No	Yes	No	Yes	Yes	No
75	23.51	0	0	0	328	1	12/11/2019	NA	NA	NA	NA	NA	0	0	1	0	0	0	0	0	1	1	0	1	0	0	1/17/2019	0	1	1	0	0	1	1	0	0	1	0	1	0	1	10/21/2020	No	Yes	Yes	No	Yes	Yes	Yes
55	NA	0	0	0	532	0	NA	NA	NA	NA	NA	NA	1	1	0	0	0	0	0	0	1	0	0	0	0	0	12/3/2018	1	1	0	0	0	1	1	0	1	1	1	0	0	1	NA	No	No	Yes	No	Yes	No	No
53	17.96	0	0	0	153	1	NA	12/31/2018	NA	NA	NA	NA	0	0	1	0	0	0	0	1	1	0	0	1	1	1	7/31/2018	0	0	1	0	0	0	1	1	0	0	1	0	0	1	NA	Yes	No	Yes	No	Yes	No	Yes
78	28.515	0	1	0	235	1	1/21/2016	11/27/2015	2/16/2016	1/27/2016	NA	NA	1	0	0	0	0	0	0	1	1	1	1	1	0	1	4/6/2015	0	1	0	1	0	0	0	0	0	1	0	1	0	1	2/17/2018	Yes	Yes	Yes	Yes	Yes	No	Yes
66	17.54	0	0	0	140	1	NA	1/18/2018	NA	NA	NA	NA	0	0	1	0	0	0	0	0	1	0	0	1	0	0	8/31/2017	0	1	0	0	0	0	1	0	0	0	0	1	1	1	NA	No	No	Yes	Yes	No	No	Yes
78	28	0	0	0	1389	0	NA	NA	NA	NA	NA	NA	0	1	0	0	0	0	0	1	1	0	0	0	0	0	7/29/2016	0	1	0	0	0	1	1	0	0	0	1	0	0	1	NA	Yes	Yes	Yes	Yes	No	Yes	No
88	31.75571429	0	0	0	495	1	NA	NA	NA	11/15/2016	NA	NA	0	1	0	0	0	0	0	0	1	1	0	0	0	0	7/9/2015	0	0	0	0	0	1	1	0	0	0	0	1	0	1	NA	No	Yes	Yes	No	No	No	No
62	NA	0	1	0	704	0	NA	NA	NA	NA	NA	NA	0	0	0	0	1	0	0	1	1	0	0	0	0	0	6/14/2018	0	1	0	0	0	1	1	0	1	0	0	0	0	0	7/19/2018	Yes	Yes	Yes	No	Yes	No	No
51	24.255	0	1	0	387	1	NA	7/31/2016	NA	NA	NA	NA	1	1	0	0	0	0	0	0	1	0	0	0	0	0	7/10/2015	1	1	0	0	0	0	1	0	0	0	1	1	0	1	NA	No	No	Yes	No	No	No	No
76	NA	0	1	0	88	1	NA	6/24/2016	NA	NA	NA	NA	0	1	0	0	0	0	0	0	1	1	0	1	0	0	3/28/2016	0	1	0	0	0	1	1	0	0	0	0	1	0	0	11/3/2016	No	No	Yes	Yes	Yes	No	Yes
75	NA	0	1	0	605	0	NA	NA	NA	NA	NA	NA	0	1	0	0	0	0	0	1	1	0	0	0	0	0	9/21/2018	0	1	0	0	1	0	1	0	0	0	0	1	0	0	NA	Yes	Yes	Yes	No	No	Yes	No
82	18.79	0	1	0	212	1	4/30/2015	4/30/2015	NA	4/30/2015	NA	NA	1	0	1	0	0	0	0	0	1	1	0	1	0	0	9/30/2014	0	1	0	1	0	0	1	0	0	0	0	1	0	1	7/10/2015	No	Yes	Yes	No	No	No	Yes
68	NA	0	1	0	34	1	7/20/2017	4/6/2017	NA	7/27/2017	NA	NA	1	1	0	0	0	0	0	0	1	0	0	1	0	0	3/3/2017	1	0	0	0	0	1	1	0	0	0	0	1	0	0	NA	No	No	Yes	No	No	No	Yes
66	26.425	0	0	0	176	1	10/4/2019	10/20/2016	NA	NA	NA	NA	0	1	0	0	0	0	0	0	1	0	0	0	0	0	4/27/2016	0	1	0	0	0	1	0	0	0	0	0	0	0	1	5/9/2020	No	Yes	Yes	No	No	No	No
73	27.385	0	0	0	252	1	NA	10/31/2018	10/15/2018	NA	NA	NA	0	0	1	0	0	0	0	0	1	0	0	0	0	0	2/5/2018	0	1	1	0	0	1	1	0	0	0	0	0	0	1	NA	No	No	Yes	No	No	No	No
58	NA	0	1	0	1141	0	NA	NA	NA	NA	NA	NA	0	1	0	0	0	0	0	0	0	0	0	0	0	0	4/3/2017	0	1	0	0	0	1	0	0	0	0	0	0	0	1	NA	No	No	Yes	Yes	No	No	No
73	NA	0	1	0	424	0	NA	NA	NA	NA	NA	NA	0	0	0	0	1	0	0	0	0	0	0	0	0	0	3/21/2019	0	1	0	0	1	1	0	0	0	0	0	0	0	0	NA	No	No	Yes	No	No	No	No
53	14.63	0	0	0	12	1	10/2/2015	NA	NA	NA	9/16/2015	NA	0	1	0	0	0	0	0	0	1	0	0	0	0	0	9/4/2015	0	1	0	0	0	1	1	0	0	0	0	1	0	1	10/2/2015	No	No	Yes	No	No	No	No
66	NA	0	1	0	405	0	NA	NA	NA	NA	NA	NA	1	1	0	0	0	0	0	1	1	1	1	1	0	1	4/9/2019	1	1	0	0	0	0	1	0	0	0	0	1	0	0	5/29/2019	Yes	Yes	Yes	No	No	No	Yes
58	NA	0	0	0	424	0	NA	NA	NA	NA	NA	NA	0	0	1	0	0	0	0	0	1	1	0	0	0	0	3/21/2019	0	1	0	0	0	1	1	0	0	0	0	0	0	0	NA	No	No	Yes	No	No	No	No
67	25.749	0	0	0	489	0	NA	NA	NA	NA	NA	NA	0	0	0	0	1	0	0	0	1	0	0	1	0	0	1/15/2019	0	1	0	0	0	1	0	0	0	0	0	0	0	1	NA	No	Yes	Yes	No	Yes	No	Yes
64	NA	0	1	0	1250	0	NA	NA	NA	NA	NA	NA	0	0	1	0	0	0	0	0	1	1	0	1	1	0	12/15/2016	0	0	0	0	1	1	1	0	0	0	0	1	0	1	2/11/2017	No	Yes	Yes	Yes	Yes	No	Yes
49	23.223	0	1	0	685	0	NA	NA	NA	NA	NA	NA	0	0	1	0	0	0	0	0	1	0	0	0	0	0	7/3/2018	0	1	0	0	0	1	1	0	1	0	0	0	0	1	NA	No	No	Yes	No	No	No	No
81	NA	0	0	0	1614	0	NA	NA	NA	NA	NA	NA	0	1	0	0	0	0	0	1	1	1	1	1	0	1	12/17/2015	0	1	0	0	0	1	1	0	0	0	0	0	0	0	2/3/2016	Yes	Yes	Yes	Yes	Yes	Yes	Yes
65	NA	0	1	0	166	1	12/21/2016	NA	NA	NA	NA	NA	1	1	0	0	0	0	0	0	1	0	0	1	0	0	7/8/2016	1	1	0	0	0	1	1	0	0	0	0	1	0	1	NA	No	Yes	Yes	No	No	No	Yes
76	25.09	0	0	0	618	1	NA	12/15/2019	NA	NA	NA	NA	0	0	1	0	0	0	0	0	1	0	0	0	0	0	4/6/2018	0	0	1	0	0	1	1	0	0	0	0	0	0	1	7/3/2021	No	Yes	Yes	Yes	Yes	No	No
92	27.25	0	1	0	620	0	NA	NA	NA	NA	NA	NA	0	0	1	0	0	0	0	0	1	1	1	1	0	0	9/6/2018	0	1	0	0	0	1	1	0	0	0	0	0	0	1	9/16/2018	No	Yes	Yes	No	No	No	Yes
69	27.31	0	1	0	732	1	5/28/2017	NA	NA	5/28/2017	NA	NA	0	1	0	0	0	0	0	0	1	1	0	0	0	0	5/27/2015	0	0	0	0	0	1	1	0	0	0	1	0	0	1	10/12/2017	No	Yes	Yes	No	No	Yes	No
55	NA	0	1	0	1104	0	NA	NA	NA	NA	NA	NA	0	0	1	0	0	0	0	0	1	0	0	0	0	0	5/10/2017	0	1	0	0	0	1	0	0	0	0	0	0	0	1	1/10/2018	No	No	Yes	Yes	Yes	No	No
73	NA	0	1	0	7	1	NA	12/27/2018	NA	NA	NA	NA	0	0	0	1	0	0	0	0	1	1	1	1	1	0	12/20/2018	0	0	0	0	0	1	1	0	1	0	0	0	0	1	NA	No	Yes	Yes	No	Yes	Yes	Yes
67	28.08	0	1	0	152	1	4/16/2018	NA	NA	NA	NA	NA	0	0	1	0	0	0	0	1	1	1	1	0	0	0	11/15/2017	0	1	0	1	0	1	1	0	0	0	1	0	0	1	NA	Yes	Yes	Yes	Yes	No	No	No
53	23.48	0	1	0	560	0	NA	NA	NA	NA	NA	NA	0	0	1	0	0	0	0	1	1	0	0	0	0	0	11/5/2018	0	0	0	0	1	1	1	0	0	0	0	1	0	1	5/27/2021	Yes	Yes	Yes	No	No	No	No
37	23.55	0	1	0	967	1	NA	7/6/2016	NA	NA	NA	NA	1	1	1	0	0	0	0	0	1	0	0	0	0	0	11/12/2013	0	1	0	0	0	0	1	1	0	0	1	1	0	1	NA	No	No	Yes	No	Yes	No	No
70	32.455	0	1	0	364	0	NA	NA	NA	NA	NA	NA	0	0	0	1	0	0	0	1	1	1	1	1	0	0	5/20/2019	0	1	0	0	0	1	1	0	1	0	0	0	0	1	3/19/2020	Yes	Yes	Yes	No	Yes	Yes	Yes
68	NA	0	1	0	1172	0	NA	NA	NA	NA	NA	NA	0	1	0	0	0	0	0	0	1	1	0	0	0	0	3/3/2017	0	1	0	0	0	1	1	0	1	0	0	0	0	1	6/30/2017	No	Yes	Yes	Yes	Yes	No	No
59	17.93	0	0	0	1	1	1/21/2017	NA	NA	NA	NA	NA	0	0	1	0	0	0	0	0	1	0	0	1	0	0	1/20/2017	0	1	0	0	1	1	1	1	0	0	0	0	0	0	7/14/2017	No	Yes	Yes	No	No	No	Yes
70	27.9	0	1	0	326	0	NA	NA	NA	NA	NA	NA	0	0	0	0	1	0	0	0	1	1	1	1	0	0	6/27/2019	0	1	0	0	0	1	1	0	0	0	1	0	0	0	NA	No	Yes	Yes	No	No	Yes	Yes
85	26.73	0	1	0	31	1	3/1/2018	2/22/2018	NA	NA	NA	NA	1	1	0	0	0	0	0	0	1	0	0	0	1	0	1/22/2018	1	1	0	1	0	0	1	0	0	0	0	1	0	1	3/7/2018	No	Yes	Yes	No	No	No	No
82	25.58	0	1	0	290	0	NA	NA	NA	NA	NA	NA	0	0	0	0	1	0	0	1	1	1	1	1	0	0	8/2/2019	0	1	0	0	0	1	0	0	0	0	0	1	0	1	NA	Yes	Yes	Yes	No	Yes	Yes	Yes
81	NA	0	1	0	272	0	NA	NA	NA	NA	NA	NA	1	1	0	0	0	0	0	0	1	1	0	1	0	0	8/20/2019	1	1	0	0	0	1	1	1	1	0	0	0	0	0	NA	No	Yes	Yes	No	Yes	No	Yes
46	NA	0	0	0	979	0	NA	NA	NA	NA	NA	NA	0	0	1	0	0	0	0	0	1	0	0	0	0	0	9/12/2017	0	0	0	0	0	1	1	0	0	0	0	0	0	0	NA	No	No	Yes	No	No	Yes	No
73	NA	0	1	0	88	1	9/19/2016	NA	4/25/2017	NA	NA	NA	0	0	1	0	0	0	0	1	1	1	0	1	0	0	6/23/2016	0	1	0	0	0	0	1	0	0	0	0	1	0	0	11/12/2017	Yes	Yes	Yes	No	Yes	No	Yes
84	NA	0	1	0	1564	0	NA	NA	NA	NA	NA	NA	0	0	1	0	0	0	0	0	0	1	0	1	0	1	2/5/2016	0	1	0	0	0	0	1	0	0	1	0	1	0	0	NA	No	Yes	Yes	No	No	Yes	Yes
70	NA	0	1	0	2043	0	NA	NA	NA	NA	NA	NA	1	0	1	0	0	0	0	0	1	1	0	0	0	0	10/14/2014	0	1	0	0	0	0	1	0	0	0	0	1	1	1	11/22/2014	No	No	Yes	No	Yes	No	No
81	25.44666667	0	1	0	861	0	NA	NA	NA	NA	NA	NA	0	0	0	1	0	0	0	0	1	1	1	1	1	0	1/8/2018	0	0	0	0	0	1	1	0	0	1	1	1	0	1	NA	No	No	Yes	No	Yes	No	Yes
94	NA	0	1	0	843	0	NA	NA	NA	NA	NA	NA	0	0	1	0	0	0	0	0	0	1	1	1	0	0	1/26/2018	0	1	0	1	1	1	0	0	0	0	0	0	0	0	2/18/2019	No	Yes	Yes	Yes	Yes	No	Yes
70	NA	0	0	0	900	1	NA	10/22/2019	NA	NA	NA	NA	0	1	0	0	0	0	0	0	1	0	0	1	0	0	5/5/2017	0	1	0	0	0	1	1	0	1	0	0	0	0	1	NA	No	Yes	Yes	No	No	No	Yes
85	NA	0	1	0	1236	0	NA	NA	NA	NA	NA	NA	0	0	0	1	0	0	0	1	1	1	0	0	1	1	12/29/2016	0	1	0	0	0	0	1	0	1	1	0	0	0	0	3/9/2017	Yes	No	Yes	No	Yes	No	No
69	NA	0	1	0	2	1	8/3/2016	NA	NA	8/31/2016	NA	NA	0	1	0	0	0	0	0	0	1	1	0	0	0	0	8/1/2016	0	1	0	0	0	1	1	0	0	0	0	0	0	1	9/26/2016	No	Yes	Yes	No	Yes	No	No
77	NA	0	1	0	55	1	12/3/2018	NA	NA	NA	NA	NA	0	0	1	0	0	0	0	0	1	1	0	1	0	0	10/9/2018	0	1	0	0	1	1	1	0	0	1	0	1	0	1	4/3/2019	No	Yes	Yes	No	No	Yes	Yes
51	NA	0	0	0	838	0	NA	NA	NA	NA	NA	NA	0	0	1	0	0	0	0	1	1	0	0	1	0	0	1/31/2018	0	1	1	0	0	0	1	0	1	1	0	0	0	1	8/28/2018	Yes	Yes	Yes	Yes	Yes	No	Yes
70	23.25333333	0	1	0	23	1	NA	NA	NA	12/23/2016	NA	NA	0	0	0	1	0	0	0	0	1	1	0	0	1	0	11/30/2016	0	1	0	0	0	0	0	0	1	0	0	0	0	0	NA	No	Yes	Yes	No	Yes	No	No
73	23.695	0	1	0	77	1	NA	3/19/2016	2/3/2016	NA	NA	NA	0	1	0	0	0	0	0	1	1	1	0	1	1	1	11/18/2015	0	1	1	0	0	1	1	1	0	0	0	0	0	1	6/18/2016	Yes	Yes	Yes	Yes	No	Yes	Yes
54	NA	0	1	0	29	1	NA	NA	10/5/2018	NA	NA	NA	0	0	1	0	0	0	0	0	1	1	0	0	0	0	9/6/2018	0	1	0	0	0	1	1	0	0	0	0	0	0	1	10/6/2018	No	No	Yes	No	Yes	Yes	No
83	22.48666667	0	1	0	128	1	NA	NA	12/29/2016	NA	NA	NA	0	1	0	0	0	0	0	1	1	1	0	1	0	1	8/23/2016	0	1	0	0	1	1	0	0	0	1	0	1	0	1	NA	Yes	Yes	Yes	Yes	Yes	No	Yes
54	32.88	0	0	0	306	0	NA	NA	NA	NA	NA	NA	1	1	0	0	0	0	0	0	1	0	0	0	0	0	7/17/2019	1	1	0	0	0	0	1	0	1	0	0	0	0	1	NA	No	Yes	Yes	Yes	No	No	No
66	NA	0	0	0	28	1	12/27/2017	NA	NA	NA	NA	NA	0	0	0	1	0	0	0	1	1	1	0	1	0	0	11/29/2017	0	1	0	0	0	1	1	0	1	0	0	1	0	1	1/30/2018	Yes	Yes	Yes	Yes	No	No	Yes
99	NA	0	1	0	244	1	12/15/2014	6/23/2016	NA	12/15/2014	NA	NA	1	0	0	0	0	0	0	1	1	0	0	1	0	1	4/15/2014	0	1	0	0	0	0	1	0	0	0	0	1	0	0	NA	Yes	Yes	Yes	No	No	No	Yes
85	23.2	0	0	0	613	0	NA	NA	NA	NA	NA	NA	0	0	1	0	0	0	0	0	1	0	1	1	0	0	9/13/2018	0	0	0	0	0	1	0	0	0	0	0	0	0	1	NA	No	Yes	Yes	Yes	No	Yes	Yes
87	34.26	0	0	0	725	0	NA	NA	NA	NA	NA	NA	0	0	1	0	0	0	0	0	1	0	1	1	0	0	5/24/2018	0	0	0	0	0	0	1	0	0	1	0	1	0	1	NA	No	Yes	Yes	No	Yes	Yes	Yes
85	NA	0	1	0	1427	0	NA	NA	NA	NA	NA	NA	0	1	0	0	0	0	0	1	1	1	0	1	0	0	6/21/2016	0	1	0	0	0	1	0	0	0	0	0	0	0	1	9/26/2016	Yes	Yes	Yes	Yes	Yes	Yes	Yes
52	NA	0	1	0	762	0	NA	NA	NA	NA	NA	NA	1	1	0	0	0	0	0	0	1	0	0	0	0	0	4/17/2018	1	1	0	0	0	0	1	0	0	0	0	1	0	1	NA	No	Yes	Yes	No	No	Yes	No
66	NA	0	0	0	80	1	NA	NA	1/27/2017	1/19/2017	NA	NA	0	1	0	0	0	0	0	0	1	0	0	0	0	0	10/31/2016	0	0	0	0	0	0	0	0	0	0	0	0	0	1	NA	No	No	Yes	No	No	No	No
69	23.37	0	0	0	458	0	NA	NA	NA	NA	NA	NA	0	0	1	0	0	0	0	0	1	0	1	1	0	0	2/15/2019	0	1	0	0	1	1	0	0	0	0	0	0	0	1	NA	No	Yes	Yes	Yes	Yes	No	Yes
61	NA	0	0	0	742	0	NA	NA	NA	NA	NA	NA	0	0	0	1	0	0	0	1	1	1	0	1	0	0	5/7/2018	0	1	1	0	0	1	1	0	0	0	0	1	0	1	8/19/2018	Yes	Yes	Yes	Yes	No	No	Yes
74	30.60666667	0	1	0	1109	1	10/7/2019	NA	NA	NA	NA	NA	0	1	0	0	0	0	0	0	1	0	0	1	0	0	9/23/2016	0	1	0	0	0	1	1	0	0	0	0	0	0	1	10/1/2020	No	Yes	Yes	Yes	Yes	No	Yes
78	NA	0	0	0	314	0	NA	NA	NA	NA	NA	NA	0	0	1	0	0	0	0	0	1	0	0	1	0	0	7/9/2019	0	1	0	0	0	1	1	0	0	0	0	1	0	0	NA	No	Yes	Yes	Yes	Yes	No	Yes
56	39.35	0	1	0	154	1	NA	NA	NA	8/2/2017	NA	NA	0	0	1	0	0	0	0	0	1	0	0	1	0	0	3/1/2017	0	0	0	0	0	1	1	1	1	1	1	0	0	1	8/28/2017	No	Yes	Yes	No	No	No	Yes
76	37.09666667	0	0	0	347	0	NA	NA	NA	NA	NA	NA	0	0	1	0	0	0	0	0	1	0	1	0	0	1	6/6/2019	0	1	1	0	0	0	1	0	1	1	0	0	0	0	NA	No	Yes	Yes	Yes	Yes	Yes	No
74	NA	0	0	0	537	0	NA	NA	NA	NA	NA	NA	0	0	1	0	0	0	0	1	1	1	0	1	0	0	11/28/2018	0	1	0	0	0	0	1	0	1	1	0	0	0	0	NA	Yes	Yes	Yes	Yes	No	No	Yes
74	21.37	0	0	0	1587	0	NA	NA	NA	NA	NA	NA	0	1	0	0	0	0	0	0	1	0	0	0	0	0	1/13/2016	0	0	1	0	0	1	0	0	0	0	0	1	0	1	NA	No	Yes	Yes	No	Yes	No	No
87	NA	0	1	0	1033	0	NA	NA	NA	NA	NA	NA	0	0	1	0	0	0	0	1	1	1	1	1	0	1	7/20/2017	0	1	0	0	1	1	1	0	0	1	0	1	0	1	5/11/2019	Yes	Yes	Yes	No	Yes	Yes	Yes
68	33.8	0	0	0	51	1	9/27/2019	12/26/2019	NA	1/31/2020	NA	1/27/2020	0	0	1	0	0	0	0	0	1	0	1	1	0	0	8/7/2019	0	1	0	0	1	1	1	1	0	0	0	1	0	1	NA	No	Yes	Yes	No	No	Yes	Yes
57	33.68	0	0	0	301	0	NA	NA	NA	NA	NA	NA	0	0	0	1	0	0	0	0	1	0	0	1	0	0	7/22/2019	0	1	1	1	0	1	1	0	1	0	0	0	0	1	NA	No	No	Yes	No	Yes	No	Yes
76	NA	0	0	0	748	0	NA	NA	NA	NA	NA	NA	0	1	0	0	0	0	0	0	1	0	0	1	0	1	5/1/2018	0	1	0	0	0	1	1	0	0	0	0	0	0	1	5/11/2018	No	Yes	Yes	Yes	No	Yes	Yes
69	NA	0	0	0	113	1	NA	5/19/2015	NA	NA	NA	NA	0	1	0	0	0	0	0	0	1	1	0	1	0	0	1/26/2015	0	1	1	0	0	1	1	0	1	0	0	0	0	1	6/11/2015	No	Yes	Yes	Yes	No	No	Yes
49	NA	0	1	0	292	1	1/15/2020	NA	NA	NA	NA	NA	1	1	0	0	0	0	0	0	1	0	0	0	0	0	3/29/2019	1	0	0	0	0	0	1	0	0	0	0	1	0	1	NA	No	No	Yes	No	No	No	No
67	NA	0	0	0	39	1	NA	8/4/2017	NA	NA	NA	NA	0	0	0	1	0	0	0	1	1	1	1	0	0	0	6/26/2017	0	0	0	0	0	0	0	0	0	0	0	0	0	1	8/20/2017	Yes	Yes	Yes	Yes	Yes	Yes	No
79	28.61583333	0	0	0	743	1	NA	7/6/2016	3/10/2017	NA	NA	NA	1	1	0	0	0	0	0	0	1	1	0	1	0	0	6/24/2014	1	1	0	0	0	1	1	1	0	0	1	1	0	1	NA	No	Yes	Yes	No	Yes	No	Yes
73	NA	0	1	0	55	1	NA	1/28/2019	NA	NA	NA	NA	0	0	1	0	0	0	0	0	1	0	0	0	0	0	12/4/2018	0	1	0	1	1	1	1	0	0	0	0	0	0	1	NA	No	Yes	Yes	No	No	Yes	No
77	NA	NA	1	0	258	1	10/29/2018	10/6/2018	9/11/2017	10/6/2018	NA	NA	0	1	0	0	0	0	0	0	1	1	1	1	0	0	12/27/2016	0	1	0	0	0	0	0	0	0	0	0	0	0	1	10/22/2018	No	Yes	Yes	No	Yes	Yes	Yes
73	21.54	0	0	0	245	1	NA	NA	3/11/2016	NA	7/17/2015	NA	1	1	0	0	0	0	0	0	1	0	0	1	0	0	11/14/2014	1	0	0	1	0	0	1	0	0	1	0	1	0	1	NA	No	No	Yes	No	No	No	Yes
88	21.31	0	1	0	1783	0	NA	NA	NA	NA	NA	NA	0	1	0	0	0	0	0	1	1	1	1	1	1	0	7/1/2015	0	1	0	0	0	1	1	0	0	0	0	1	0	1	NA	Yes	Yes	Yes	Yes	No	Yes	Yes
78	NA	0	0	0	350	0	NA	NA	NA	NA	NA	NA	0	0	0	0	1	0	0	0	1	0	0	0	0	0	6/3/2019	0	1	1	0	0	1	0	0	1	0	0	1	0	1	NA	No	Yes	Yes	Yes	No	No	No
92	24.815	0	1	0	258	1	NA	12/17/2015	NA	NA	NA	NA	0	1	0	0	0	0	0	1	1	1	0	1	0	1	4/3/2015	0	0	0	1	1	1	1	0	1	0	0	1	0	1	4/21/2020	Yes	Yes	Yes	No	Yes	No	Yes
79	NA	0	0	0	84	1	6/11/2018	NA	NA	NA	NA	NA	0	0	1	0	0	0	0	0	1	0	0	0	0	0	3/19/2018	0	1	0	0	0	1	1	1	1	0	0	0	0	1	1/7/2020	No	No	Yes	No	Yes	No	No
67	34.2	0	0	0	16	1	NA	NA	NA	NA	1/26/2017	1/26/2017	0	0	0	1	0	0	0	0	1	0	0	1	0	0	1/10/2017	0	0	0	0	0	1	1	0	0	0	0	0	0	1	3/8/2017	No	Yes	Yes	No	No	No	Yes
63	NA	0	0	0	1230	0	NA	NA	NA	NA	NA	NA	0	1	0	0	0	0	0	0	1	0	0	0	0	0	1/4/2017	0	1	0	0	0	0	0	0	0	0	0	0	0	1	NA	No	No	Yes	No	No	No	No
76	NA	0	0	0	756	0	NA	NA	NA	NA	NA	NA	0	0	1	0	0	0	0	1	1	0	0	1	0	0	4/23/2018	0	1	1	1	0	1	1	0	1	1	0	1	0	0	NA	Yes	Yes	Yes	Yes	No	No	Yes
73	NA	0	1	0	958	0	NA	NA	NA	NA	NA	NA	0	0	1	0	0	0	0	0	0	0	0	0	0	0	10/3/2017	0	1	0	0	0	1	1	0	0	0	0	1	0	1	NA	No	Yes	Yes	Yes	No	No	No
52	NA	0	0	0	699	0	NA	NA	NA	NA	NA	NA	0	0	1	0	0	0	0	0	1	0	0	0	1	1	6/19/2018	0	0	0	0	0	1	1	0	1	1	0	0	0	1	12/16/2018	No	Yes	Yes	Yes	Yes	No	No
70	NA	0	0	0	1382	1	6/15/2019	NA	NA	NA	NA	NA	1	1	1	0	0	0	0	0	1	0	0	1	0	0	9/2/2015	1	1	0	0	0	0	1	0	0	1	1	1	0	1	NA	No	Yes	Yes	No	No	No	Yes
48	NA	0	0	0	692	0	NA	NA	NA	NA	NA	NA	0	0	0	0	1	0	0	0	1	0	0	0	0	0	6/26/2018	0	0	0	0	0	0	1	1	1	1	0	0	0	1	1/12/2019	No	Yes	Yes	No	Yes	No	No
68	NA	0	0	0	602	1	NA	3/29/2016	NA	NA	NA	NA	1	0	0	0	0	0	0	0	0	0	0	1	0	0	8/5/2014	0	1	0	0	0	0	1	0	0	0	0	1	0	0	NA	No	No	Yes	No	No	Yes	Yes
65	NA	0	0	0	1	1	NA	2/6/2019	NA	NA	NA	NA	0	0	0	1	0	0	0	1	1	1	0	0	0	0	2/5/2019	0	1	0	0	0	1	0	0	0	0	0	0	0	0	7/22/2019	Yes	Yes	Yes	Yes	Yes	No	No
52	NA	0	1	0	1033	0	NA	NA	NA	NA	NA	NA	0	1	0	0	0	0	0	0	1	0	0	0	0	0	7/20/2017	0	0	0	0	0	1	1	0	1	0	0	0	0	1	11/12/2017	No	Yes	Yes	No	No	No	No
58	24.62	0	0	0	801	0	NA	NA	NA	NA	NA	NA	0	0	1	0	0	0	0	0	1	0	0	1	0	0	3/9/2018	0	1	1	0	0	1	1	1	0	0	0	0	0	1	NA	No	No	Yes	Yes	Yes	No	Yes
83	15.51	0	0	0	1545	0	NA	NA	NA	NA	NA	NA	0	1	0	0	0	0	0	0	1	0	0	0	0	0	2/24/2016	0	1	0	0	0	1	1	1	0	0	0	0	0	1	6/18/2016	No	Yes	Yes	No	Yes	No	No
74	21.21833333	0	1	0	1497	0	NA	NA	NA	NA	NA	NA	0	1	0	0	0	0	0	0	0	1	0	1	1	0	4/12/2016	0	1	0	1	0	1	0	0	0	0	0	0	0	0	8/23/2016	No	Yes	Yes	Yes	Yes	No	Yes
81	24.595	0	1	0	1	1	NA	8/16/2016	NA	NA	NA	NA	0	1	0	0	0	0	0	1	1	1	0	0	0	0	8/15/2016	0	0	0	0	0	1	1	0	1	0	0	1	0	1	NA	Yes	Yes	Yes	Yes	No	No	No
54	25.745	0	0	0	1286	0	NA	NA	NA	NA	NA	NA	0	0	1	0	0	0	0	0	1	0	0	0	0	0	11/9/2016	0	0	0	0	0	0	1	0	1	1	0	0	0	1	NA	No	No	Yes	No	No	No	No
68	NA	0	1	0	133	1	NA	7/30/2015	NA	NA	NA	NA	0	1	0	0	0	0	0	0	1	0	0	1	0	0	3/19/2015	0	1	0	0	0	1	1	0	0	0	0	0	0	1	7/31/2015	No	Yes	Yes	No	No	Yes	Yes
89	23.09	0	1	0	1410	0	NA	NA	NA	NA	NA	NA	0	1	0	0	0	0	0	1	1	1	0	1	0	0	7/8/2016	0	1	0	0	0	1	1	0	0	0	0	1	0	1	12/26/2017	Yes	Yes	Yes	No	No	No	Yes
77	31.78375	0	0	0	566	0	NA	NA	NA	NA	NA	NA	0	0	1	0	0	0	0	0	1	0	0	1	0	0	10/30/2018	0	1	1	0	0	0	1	0	1	1	0	0	0	1	NA	No	Yes	Yes	Yes	No	Yes	Yes
69	NA	0	1	0	150	1	NA	10/8/2018	NA	NA	NA	NA	0	0	1	0	0	0	0	0	1	0	0	0	0	0	5/11/2018	0	0	0	0	0	1	1	0	0	1	0	1	0	1	NA	No	No	Yes	No	No	No	No
89	24.86	0	0	0	106	1	NA	NA	12/4/2015	NA	NA	NA	0	0	1	0	0	0	0	0	1	1	0	1	1	0	8/20/2015	0	1	1	0	0	1	1	0	1	0	0	1	0	1	4/20/2016	No	Yes	Yes	No	Yes	No	Yes
70	18.735	0	0	0	43	1	NA	3/23/2018	9/10/2018	11/29/2018	12/23/2017	10/30/2018	0	1	0	0	0	0	0	0	1	0	0	1	0	0	11/10/2017	0	0	0	0	1	1	1	0	1	0	0	1	0	1	2/24/2019	No	Yes	Yes	No	Yes	No	Yes
56	NA	0	1	0	1186	0	NA	NA	NA	NA	NA	NA	0	0	0	1	0	0	0	0	1	0	0	0	0	0	2/17/2017	0	1	0	0	0	1	1	0	0	0	0	0	0	1	8/7/2017	No	No	Yes	No	Yes	No	No
73	NA	0	0	0	329	0	NA	NA	NA	NA	NA	NA	0	1	0	0	0	0	0	0	1	0	0	0	0	0	6/24/2019	0	1	0	0	0	1	1	0	0	0	0	0	0	1	8/8/2019	No	No	Yes	Yes	No	No	No
61	NA	0	1	0	314	1	NA	2/11/2015	NA	NA	NA	NA	1	0	0	0	0	0	0	0	1	1	0	1	0	0	4/3/2014	0	0	0	0	1	0	1	0	1	0	1	1	0	1	NA	No	Yes	Yes	No	Yes	No	Yes
64	NA	0	0	0	24	1	7/17/2019	NA	NA	1/19/2018	NA	1/19/2018	1	1	0	0	0	0	0	0	1	1	0	1	0	0	12/26/2017	1	1	0	0	0	1	1	0	1	0	1	1	0	1	NA	No	No	Yes	No	Yes	No	Yes
86	NA	0	1	0	521	0	NA	NA	NA	NA	NA	NA	0	0	1	0	0	0	0	0	0	0	0	1	0	0	12/14/2018	0	1	0	1	0	1	0	1	0	1	0	1	0	1	NA	No	Yes	Yes	No	No	Yes	Yes
64	22.41333333	0	1	0	545	0	NA	NA	NA	NA	NA	NA	0	0	1	0	0	0	0	0	0	0	0	1	0	0	11/20/2018	0	0	0	1	0	0	0	0	0	1	1	0	0	0	NA	No	No	Yes	No	No	No	Yes
79	NA	0	1	0	374	0	NA	NA	NA	NA	NA	NA	0	0	1	0	0	0	0	0	1	1	0	0	0	0	5/10/2019	0	1	0	0	0	1	1	0	0	0	0	0	0	1	NA	No	No	Yes	Yes	Yes	No	No
60	NA	0	0	0	999	0	NA	NA	NA	NA	NA	NA	0	1	0	0	0	0	0	0	1	0	0	0	0	0	8/23/2017	0	0	0	0	0	0	1	0	0	0	0	1	0	1	NA	No	No	Yes	No	Yes	No	No
83	NA	0	1	0	329	0	NA	NA	NA	NA	NA	NA	0	1	0	0	0	0	0	0	1	0	1	1	0	0	6/24/2019	0	1	0	0	1	0	1	1	1	1	0	1	0	0	NA	No	Yes	Yes	No	No	No	Yes
65	32.555	0	0	0	453	0	NA	NA	NA	NA	NA	NA	0	0	0	1	0	0	0	0	1	0	0	0	0	0	2/20/2019	0	1	0	0	0	1	1	0	1	0	0	0	0	1	12/3/2019	No	Yes	Yes	Yes	Yes	No	No
70	NA	0	1	0	222	1	4/12/2019	NA	3/12/2019	NA	NA	NA	0	0	1	0	0	0	0	0	1	1	1	0	0	1	8/2/2018	0	1	0	0	0	0	1	0	0	1	0	0	0	1	6/26/2019	No	Yes	Yes	No	No	Yes	No
68	NA	0	1	0	328	0	NA	NA	NA	NA	NA	NA	0	1	0	0	0	0	0	0	1	0	0	0	0	0	6/25/2019	0	0	0	0	0	0	1	0	1	1	0	0	1	1	NA	No	No	Yes	No	No	No	No
78	NA	0	1	0	1573	0	NA	NA	NA	NA	NA	NA	0	1	1	0	0	0	0	0	1	1	0	1	0	0	1/27/2016	0	1	0	0	0	1	1	1	0	0	0	1	1	1	5/11/2017	No	Yes	Yes	Yes	Yes	Yes	Yes
63	28.305	0	0	0	1062	0	NA	NA	NA	NA	NA	NA	0	0	1	0	0	0	0	1	1	1	0	1	1	0	6/21/2017	0	0	1	0	0	1	1	0	1	0	0	0	0	1	NA	Yes	Yes	Yes	Yes	Yes	No	Yes
74	19.805	0	0	0	305	0	NA	NA	NA	NA	NA	NA	0	0	1	0	0	0	0	0	1	0	0	1	0	0	7/18/2019	0	1	0	0	0	1	0	0	1	0	0	0	0	1	NA	No	Yes	Yes	Yes	No	Yes	Yes
80	NA	0	0	0	312	0	NA	NA	NA	NA	NA	NA	0	1	0	0	0	0	0	1	1	0	0	1	0	0	7/11/2019	0	0	0	0	0	1	1	0	0	0	0	1	0	0	5/7/2020	Yes	Yes	Yes	No	Yes	No	Yes
85	NA	0	1	0	3	1	12/12/2017	9/18/2017	2/9/2018	2/9/2018	NA	NA	0	1	0	0	0	0	0	0	1	0	0	1	0	0	9/15/2017	0	1	0	0	0	1	1	0	1	0	0	1	0	1	3/23/2018	No	Yes	Yes	No	No	No	Yes
83	22.71	0	0	0	742	0	NA	NA	NA	NA	NA	NA	0	0	0	1	0	0	0	1	1	1	0	0	0	0	5/7/2018	0	1	0	0	0	1	1	0	0	0	0	0	0	1	NA	Yes	Yes	Yes	Yes	Yes	No	No
82	20.255	0	0	0	195	1	8/2/2017	NA	NA	NA	NA	NA	0	0	1	0	0	0	0	1	1	0	0	0	0	0	1/19/2017	0	0	0	0	0	1	1	0	0	1	1	0	0	0	NA	Yes	No	Yes	No	No	No	No
81	29.61461538	0	1	0	1286	0	NA	NA	NA	NA	NA	NA	1	1	0	0	0	0	0	0	0	1	0	0	0	0	11/9/2016	1	1	0	0	0	1	1	0	0	1	0	1	0	1	NA	No	Yes	Yes	No	No	No	No
68	28.48333333	0	0	0	114	1	1/14/2018	NA	NA	NA	NA	NA	0	1	0	0	0	0	0	0	1	0	1	1	0	1	9/22/2017	0	0	0	0	0	1	0	0	0	0	0	0	0	1	1/18/2018	No	Yes	Yes	Yes	No	Yes	Yes
75	NA	0	0	0	1062	0	NA	NA	NA	NA	NA	NA	0	0	1	0	0	0	0	0	1	1	0	1	1	0	6/21/2017	0	1	0	0	0	1	1	0	0	0	0	0	0	0	10/14/2017	No	Yes	Yes	Yes	Yes	Yes	Yes
83	NA	0	1	0	49	1	NA	8/8/2018	NA	8/11/2018	NA	8/24/2018	0	0	1	0	0	0	0	1	1	0	0	1	0	0	6/20/2018	0	1	0	0	1	1	1	0	0	0	0	0	0	0	8/23/2018	Yes	Yes	Yes	Yes	No	No	Yes
76	NA	0	1	0	253	1	10/28/2019	NA	NA	NA	NA	NA	0	1	0	0	0	0	0	1	1	1	1	1	0	1	2/20/2019	0	1	0	0	0	1	1	0	0	1	0	0	0	0	10/28/2019	Yes	Yes	Yes	Yes	Yes	No	Yes
66	NA	0	1	0	823	1	NA	NA	12/24/2018	NA	NA	NA	1	1	0	0	0	0	0	0	1	0	0	0	0	0	9/22/2016	0	1	0	0	0	0	1	0	1	1	0	1	0	1	NA	No	No	Yes	No	No	No	No
74	23.322	0	1	0	21	1	2/11/2019	9/21/2018	NA	NA	NA	NA	0	0	1	0	0	0	0	0	1	1	0	1	0	0	8/31/2018	0	0	0	0	0	1	1	1	1	0	0	0	0	1	2/19/2019	No	Yes	Yes	No	Yes	Yes	Yes
81	26.46851852	0	1	0	53	1	NA	10/10/2014	NA	NA	NA	NA	1	1	0	0	0	0	0	0	1	0	0	1	0	0	8/18/2014	1	1	0	0	0	1	1	0	1	0	0	0	0	1	NA	No	Yes	Yes	No	No	No	Yes
49	NA	0	1	0	127	1	3/11/2017	NA	NA	NA	NA	NA	0	0	0	1	0	0	0	0	1	0	0	0	0	1	11/4/2016	0	0	0	0	0	0	0	0	1	0	0	0	0	0	5/16/2018	No	Yes	Yes	No	No	No	No
78	NA	0	0	0	900	0	NA	NA	NA	NA	NA	NA	0	0	0	1	0	0	0	0	1	1	0	1	1	1	11/30/2017	0	0	1	0	0	0	1	0	0	1	1	0	0	1	12/6/2017	No	Yes	Yes	Yes	Yes	Yes	Yes
76	39.74	0	1	0	70	1	NA	5/2/2013	NA	NA	NA	NA	1	0	0	0	0	0	0	0	1	0	0	0	0	0	2/21/2013	0	1	0	0	0	0	1	0	0	0	0	1	0	1	7/16/2013	No	No	Yes	No	No	No	No
78	NA	0	0	0	343	0	NA	NA	NA	NA	NA	NA	0	0	1	0	0	0	0	0	1	0	0	0	0	0	6/10/2019	0	0	0	0	0	0	1	1	0	0	0	1	0	1	NA	No	Yes	Yes	No	Yes	No	No
59	24.72	0	1	0	542	0	NA	NA	NA	NA	NA	NA	1	1	0	0	0	0	0	0	1	0	0	0	0	0	11/23/2018	1	1	0	0	0	1	1	0	0	0	0	0	0	0	12/29/2018	No	Yes	Yes	Yes	Yes	No	No
64	28.38444444	0	1	0	594	1	6/21/2016	8/31/2016	NA	NA	NA	NA	1	1	0	0	0	0	0	0	1	1	0	1	0	1	11/5/2014	1	1	0	1	0	1	1	0	0	0	0	0	0	1	9/3/2016	No	Yes	Yes	No	No	No	Yes
77	NA	0	1	0	72	1	NA	7/28/2018	NA	NA	NA	NA	0	0	0	0	1	0	0	0	1	1	0	1	0	0	5/17/2018	0	1	0	1	0	1	0	0	0	0	0	0	0	1	NA	No	Yes	Yes	No	No	No	Yes
81	NA	0	1	0	181	1	NA	NA	NA	12/1/2019	NA	NA	0	1	0	0	0	0	0	1	1	1	0	1	0	1	6/3/2019	0	1	0	0	1	0	1	1	1	0	0	0	1	1	11/1/2020	Yes	Yes	Yes	No	Yes	No	Yes
72	26.63666667	0	1	0	463	1	NA	5/9/2020	9/7/2019	5/8/2020	NA	NA	0	0	1	0	0	0	0	1	1	1	0	1	1	1	6/1/2018	0	1	0	0	0	1	1	0	0	0	0	0	0	1	NA	Yes	Yes	Yes	No	No	No	Yes
88	NA	0	0	0	1014	0	NA	NA	NA	NA	NA	NA	0	0	1	0	0	0	0	0	1	1	0	1	0	0	8/8/2017	0	0	0	0	0	1	0	0	1	0	1	1	0	0	NA	No	Yes	Yes	Yes	Yes	No	Yes
66	NA	0	0	0	514	0	NA	NA	NA	NA	NA	NA	0	0	1	0	0	0	0	0	1	0	0	0	0	0	12/21/2018	0	1	0	0	0	1	1	1	0	0	0	0	0	1	NA	No	Yes	Yes	Yes	No	No	No
73	NA	0	0	0	403	0	NA	NA	NA	NA	NA	NA	0	0	1	0	0	0	0	0	1	0	0	0	0	0	4/11/2019	0	1	0	0	0	1	1	0	1	1	1	0	0	1	NA	No	No	Yes	No	No	No	No
50	25.36	0	0	0	1704	0	NA	NA	NA	NA	NA	NA	0	1	0	0	0	0	0	0	1	0	0	0	0	0	9/18/2015	0	1	0	0	0	1	1	1	0	0	1	1	0	1	NA	No	No	Yes	Yes	No	No	No
79	37.17	0	1	0	40	1	9/8/2015	9/4/2015	8/26/2015	8/31/2015	NA	NA	0	0	1	0	0	0	0	1	1	1	0	1	0	0	7/17/2015	0	1	0	0	0	0	1	0	0	0	0	1	0	0	NA	Yes	Yes	Yes	No	No	Yes	Yes
78	18.085	0	0	0	1861	0	NA	NA	NA	NA	NA	NA	0	1	0	0	0	0	0	1	1	0	0	1	0	0	4/14/2015	0	1	0	0	0	1	1	0	0	0	0	0	0	1	9/23/2015	Yes	Yes	Yes	Yes	No	No	Yes
82	26.956	0	1	0	189	1	9/4/2019	NA	NA	NA	NA	NA	0	0	0	1	0	0	0	1	1	0	0	0	0	0	2/27/2019	0	1	0	0	0	0	1	1	1	1	0	0	0	1	11/6/2019	Yes	Yes	Yes	No	Yes	No	No
74	NA	0	1	0	895	0	NA	NA	NA	NA	NA	NA	1	1	0	1	0	0	0	1	1	1	0	1	0	0	12/5/2017	1	1	0	0	0	1	1	0	1	0	0	0	0	1	NA	Yes	Yes	Yes	Yes	Yes	No	Yes
83	NA	0	0	0	42	1	5/24/2017	NA	NA	NA	NA	NA	1	1	0	0	0	0	0	0	1	1	0	1	0	0	4/12/2017	1	1	1	0	0	1	1	0	1	0	0	0	0	1	8/23/2017	No	Yes	Yes	No	No	No	Yes
73	22.22	0	0	0	1069	0	NA	NA	NA	NA	NA	NA	0	0	1	0	0	0	0	0	1	0	0	0	0	0	6/14/2017	0	1	0	0	0	1	1	0	1	0	0	1	0	1	2/24/2019	No	No	Yes	Yes	No	No	No
71	28.98	0	1	0	274	1	4/19/2019	4/11/2019	4/18/2019	4/11/2019	NA	NA	0	0	1	0	0	0	0	0	1	1	0	1	0	0	7/11/2018	0	1	1	0	0	1	1	1	0	0	0	1	0	1	3/21/2021	No	Yes	Yes	Yes	No	No	Yes
72	27.72111111	0	1	0	781	0	NA	NA	NA	NA	NA	NA	0	0	0	0	1	0	0	0	1	1	0	1	0	0	3/29/2018	0	1	0	0	0	1	1	1	1	0	0	0	0	1	6/8/2019	No	Yes	Yes	No	No	Yes	Yes
74	NA	0	1	0	1851	0	NA	NA	NA	NA	NA	NA	1	1	0	0	0	0	0	0	1	1	0	1	0	0	4/24/2015	1	0	0	0	0	0	1	0	0	0	0	1	0	1	NA	No	Yes	Yes	No	No	Yes	Yes
82	NA	0	1	0	438	0	NA	NA	NA	NA	NA	NA	0	0	1	0	0	0	0	1	1	1	1	1	0	0	3/7/2019	0	1	0	0	0	0	1	1	1	1	0	0	0	1	4/29/2019	Yes	Yes	Yes	Yes	Yes	Yes	Yes
80	NA	NA	0	0	405	1	7/11/2017	NA	NA	NA	NA	NA	0	0	1	0	0	0	0	0	1	0	1	0	0	0	6/1/2016	0	1	0	0	0	1	1	0	0	0	0	1	0	1	7/24/2017	No	No	Yes	No	Yes	No	No
74	NA	0	1	0	55	1	NA	NA	3/17/2018	3/6/2018	NA	NA	0	0	1	0	0	0	0	1	1	1	0	0	0	0	1/10/2018	0	1	0	0	0	1	1	0	1	1	0	1	0	1	NA	Yes	Yes	Yes	No	Yes	Yes	No
73	NA	0	1	0	969	0	NA	NA	NA	NA	NA	NA	1	1	0	0	0	0	0	1	1	1	1	1	1	0	9/22/2017	1	1	0	1	0	1	1	0	1	1	0	1	0	1	6/29/2018	Yes	Yes	Yes	Yes	No	Yes	Yes
79	19.84	0	0	0	58	1	6/11/2018	NA	NA	NA	NA	NA	0	1	0	0	0	0	0	0	1	1	0	1	1	0	5/1/2018	0	1	0	0	0	1	1	0	1	0	0	0	0	1	6/26/2018	No	Yes	Yes	Yes	No	Yes	Yes
71	NA	0	1	0	413	0	NA	NA	NA	NA	NA	NA	0	0	0	1	0	0	0	0	1	0	0	0	0	0	4/1/2019	0	1	0	0	0	1	1	0	0	0	0	1	0	1	6/30/2019	No	Yes	Yes	No	No	No	No
44	27.77	0	0	0	500	0	NA	NA	NA	NA	NA	NA	0	0	1	0	0	0	0	0	1	0	0	0	0	0	1/4/2019	0	0	0	0	1	1	1	0	0	0	0	1	0	1	NA	No	No	Yes	No	No	No	No
70	NA	0	0	0	1760	0	NA	NA	NA	NA	NA	NA	0	1	0	0	0	0	0	0	1	1	0	0	0	0	7/24/2015	0	1	0	0	1	1	1	0	0	0	0	0	0	0	9/24/2017	No	Yes	Yes	No	Yes	No	No
78	32.05	0	1	0	146	1	NA	10/18/2016	NA	NA	NA	NA	0	1	0	0	0	0	0	0	1	0	1	0	0	0	5/25/2016	0	0	0	0	0	1	1	0	0	1	0	0	0	0	NA	No	Yes	Yes	Yes	No	No	No
88	NA	0	1	0	1	1	4/15/2015	4/15/2015	NA	5/14/2015	NA	NA	0	1	0	0	0	0	0	1	1	0	1	1	1	0	4/14/2015	0	1	0	0	0	1	1	0	0	1	0	0	0	0	5/9/2015	Yes	Yes	Yes	No	No	Yes	Yes
81	28.94	0	1	0	63	1	NA	NA	NA	6/10/2015	NA	NA	0	1	0	0	0	0	0	1	1	1	0	0	0	0	4/8/2015	0	1	0	0	0	1	1	0	0	1	0	0	1	1	7/25/2015	Yes	Yes	Yes	Yes	Yes	No	No
74	NA	0	1	0	1211	0	NA	NA	NA	NA	NA	NA	1	1	0	0	0	0	0	0	1	0	0	0	0	0	1/23/2017	1	1	0	0	0	0	1	0	0	0	0	1	0	0	11/11/2017	No	No	Yes	No	No	Yes	No
61	NA	0	1	0	214	1	NA	4/8/2019	NA	NA	NA	NA	0	1	0	0	0	0	0	0	1	0	0	0	0	0	9/6/2018	0	1	0	0	0	1	1	0	0	0	0	0	0	1	NA	No	No	Yes	Yes	No	No	No
77	20.79	0	0	0	230	1	NA	9/26/2019	NA	NA	NA	NA	0	1	0	0	0	0	0	0	1	0	0	0	0	0	2/8/2019	0	0	0	0	0	0	0	0	0	0	0	0	0	1	10/18/2019	No	Yes	Yes	No	Yes	No	No
48	28.455	0	1	0	397	0	NA	NA	NA	NA	NA	NA	0	0	0	1	0	0	0	0	1	0	0	0	0	0	4/17/2019	0	0	0	0	0	0	1	0	1	0	0	0	0	1	NA	No	No	Yes	No	Yes	No	No
57	NA	0	1	0	292	0	NA	NA	NA	NA	NA	NA	0	0	1	0	0	0	0	0	1	0	0	0	0	0	7/31/2019	0	0	0	0	0	1	1	0	0	0	0	1	0	1	NA	No	Yes	Yes	No	Yes	No	No
85	NA	0	1	0	1502	0	NA	NA	NA	NA	NA	NA	0	1	0	0	0	0	0	1	1	1	1	1	1	1	4/7/2016	0	1	0	0	0	1	1	0	0	0	0	0	0	1	4/17/2016	Yes	Yes	Yes	No	Yes	Yes	Yes
67	20.55	0	0	0	75	1	8/21/2013	NA	NA	NA	NA	NA	1	0	0	0	0	0	0	0	1	0	0	1	0	0	6/7/2013	0	0	0	0	0	1	1	0	0	0	0	1	0	1	NA	No	No	Yes	No	No	No	Yes
87	27.775	0	1	0	65	1	7/15/2015	NA	NA	NA	NA	NA	1	0	0	0	0	0	0	1	0	0	0	1	0	0	5/11/2015	0	1	0	1	0	0	0	0	0	1	0	0	0	0	9/2/2015	Yes	Yes	Yes	No	No	No	Yes
55	20.02	0	0	0	500	0	NA	NA	NA	NA	NA	NA	1	1	0	0	0	0	0	0	1	0	0	0	0	0	1/4/2019	1	0	0	0	0	0	1	0	0	0	0	0	1	1	NA	No	No	Yes	Yes	Yes	No	No
73	29.93666667	0	1	0	88	1	5/2/2019	NA	5/10/2017	5/28/2016	NA	NA	1	1	0	0	0	0	0	0	1	1	0	0	1	0	3/1/2016	1	0	0	1	0	1	1	0	1	0	0	1	0	1	12/10/2019	No	Yes	Yes	No	No	No	No
77	NA	0	1	0	2281	0	NA	NA	NA	NA	NA	NA	1	0	0	0	0	0	0	0	1	1	0	1	0	0	2/18/2014	0	1	0	0	0	0	1	0	0	0	0	1	0	1	8/9/2014	No	Yes	Yes	No	No	Yes	Yes
76	20.31	0	1	0	187	1	NA	7/18/2017	NA	NA	NA	NA	0	0	1	0	0	0	0	0	1	1	1	1	0	0	1/12/2017	0	1	0	0	1	1	1	0	1	1	0	1	0	1	NA	No	Yes	Yes	Yes	Yes	Yes	Yes
45	32.695	0	0	0	170	1	NA	11/1/2019	NA	NA	NA	NA	0	0	1	0	0	0	0	0	1	0	0	0	0	1	5/15/2019	0	0	1	0	0	0	1	0	0	0	1	0	0	1	1/12/2020	No	No	Yes	No	No	No	No
71	29.19	0	0	0	489	0	NA	NA	NA	NA	NA	NA	0	0	1	0	0	0	0	0	1	1	0	1	0	0	1/15/2019	0	1	0	0	0	1	1	0	0	0	0	0	0	1	12/14/2020	No	Yes	Yes	No	No	Yes	Yes
95	33.7	0	0	0	1251	0	NA	NA	NA	NA	NA	NA	0	1	0	0	0	0	0	0	1	1	1	1	0	0	12/14/2016	0	0	1	0	0	1	1	0	0	1	0	0	0	1	NA	No	Yes	Yes	No	Yes	No	Yes
70	22.99	0	0	0	1481	0	NA	NA	NA	NA	NA	NA	0	0	1	0	0	0	0	0	1	0	0	0	1	0	4/28/2016	0	1	0	0	0	0	1	0	1	0	1	1	0	1	NA	No	Yes	Yes	No	Yes	No	No
67	21.51	0	0	0	489	0	NA	NA	NA	NA	NA	NA	0	0	0	1	0	0	0	0	1	0	0	1	0	0	1/15/2019	0	1	0	0	0	1	1	0	1	0	0	0	0	1	7/20/2019	No	Yes	Yes	No	Yes	Yes	Yes
57	NA	0	1	0	395	0	NA	NA	NA	NA	NA	NA	0	0	1	0	0	0	0	1	1	0	0	0	0	0	4/19/2019	0	1	0	0	0	0	1	0	1	1	0	1	0	0	NA	Yes	No	Yes	No	Yes	No	No
66	NA	0	0	0	630	0	NA	NA	NA	NA	NA	NA	0	1	0	0	0	0	0	0	0	0	0	0	0	0	8/27/2018	0	0	1	0	0	0	0	0	0	1	0	1	0	0	NA	No	No	Yes	No	No	No	No
69	NA	0	0	0	199	1	1/10/2020	NA	NA	NA	NA	NA	1	1	0	0	0	0	0	0	1	1	0	1	0	0	6/25/2019	1	1	0	0	0	1	1	0	0	0	0	0	0	1	6/16/2020	No	Yes	Yes	No	Yes	Yes	Yes
74	NA	0	1	0	3	1	8/6/2016	NA	NA	NA	NA	NA	0	1	0	0	0	0	0	0	1	0	1	0	0	0	8/3/2016	0	1	0	0	0	1	1	0	0	0	0	1	0	1	8/7/2016	No	No	Yes	Yes	Yes	No	No
63	33.46	0	1	0	372	1	9/10/2019	8/8/2019	NA	NA	NA	NA	0	0	0	0	1	0	0	0	1	1	0	1	0	0	8/1/2018	0	1	0	0	0	1	1	0	0	0	0	1	0	1	12/7/2020	No	Yes	Yes	Yes	No	Yes	Yes
42	NA	0	0	0	8	1	7/25/2019	7/8/2017	NA	NA	NA	NA	1	1	0	0	0	0	0	0	1	0	0	0	0	0	6/30/2017	1	0	0	1	0	1	1	1	1	0	1	1	0	1	NA	No	No	Yes	No	No	No	No
73	NA	0	1	0	1280	0	NA	NA	NA	NA	NA	NA	0	1	0	0	0	0	0	0	1	1	0	1	0	0	11/15/2016	0	1	0	0	0	1	1	0	1	1	0	1	0	1	2/11/2017	No	Yes	Yes	Yes	No	No	Yes
65	NA	0	1	0	866	0	NA	NA	NA	NA	NA	NA	0	1	0	0	0	0	0	0	1	0	0	0	0	0	1/3/2018	0	1	0	0	0	1	1	0	1	0	0	0	0	0	NA	No	Yes	Yes	Yes	Yes	No	No
80	NA	0	1	0	643	0	NA	NA	NA	NA	NA	NA	0	1	0	0	0	0	0	0	1	1	0	1	0	0	8/14/2018	0	0	0	0	0	0	1	0	0	0	0	1	0	0	NA	No	Yes	Yes	No	No	No	Yes
64	19.23	NA	1	0	377	0	NA	NA	NA	NA	NA	NA	0	0	0	1	0	0	0	0	1	0	0	1	0	0	5/7/2019	0	1	0	0	0	1	1	0	0	0	0	1	0	0	NA	No	No	Yes	Yes	No	No	Yes
90	NA	0	1	0	199	1	NA	9/8/2017	NA	NA	NA	NA	0	1	0	0	0	0	0	1	1	1	0	1	0	0	2/21/2017	0	1	0	0	0	1	1	0	0	1	0	1	0	0	NA	Yes	Yes	Yes	No	Yes	No	Yes
72	30.915	0	0	0	306	1	NA	4/22/2020	NA	NA	NA	NA	0	0	1	0	0	0	0	1	1	0	0	0	0	1	6/21/2019	0	0	1	0	0	0	1	1	0	1	0	1	0	1	NA	Yes	Yes	Yes	No	No	No	No
74	24.41	0	1	0	273	0	NA	NA	NA	NA	NA	NA	0	0	1	0	0	0	0	0	1	1	0	1	0	0	8/19/2019	0	1	0	0	0	1	1	0	1	1	0	0	0	1	NA	No	Yes	Yes	No	No	No	Yes
60	NA	0	1	0	403	0	NA	NA	NA	NA	NA	NA	0	0	1	0	0	0	0	0	1	0	0	0	0	1	4/11/2019	0	0	0	0	0	1	1	0	1	0	0	0	0	0	NA	No	Yes	Yes	No	Yes	No	No
74	28.49	0	0	0	378	0	NA	NA	NA	NA	NA	NA	0	0	1	0	0	0	0	0	1	1	0	1	1	1	5/6/2019	0	1	1	0	0	1	1	0	0	1	0	1	0	1	NA	No	Yes	Yes	Yes	Yes	No	Yes
57	NA	NA	0	0	406	0	NA	NA	NA	NA	NA	NA	0	1	0	0	0	0	0	0	1	0	0	1	0	0	4/8/2019	0	1	0	0	0	0	1	0	0	0	0	1	0	0	NA	No	Yes	Yes	Yes	No	No	Yes
70	25.03	0	0	0	1176	0	NA	NA	NA	NA	NA	NA	0	1	0	0	0	0	0	0	1	0	0	1	0	0	2/27/2017	0	1	0	0	0	1	1	0	0	1	0	1	0	1	NA	No	No	Yes	Yes	No	No	Yes
89	NA	0	1	0	165	1	NA	9/21/2015	NA	NA	NA	NA	1	1	0	0	0	0	0	0	1	0	0	1	0	0	4/9/2015	0	0	0	0	0	0	1	0	0	0	0	1	0	1	10/26/2015	No	Yes	Yes	No	No	No	Yes
79	NA	0	0	0	1334	0	NA	NA	NA	NA	NA	NA	0	1	0	0	0	0	0	0	1	0	0	1	0	0	9/22/2016	0	1	0	0	0	1	1	0	0	0	0	0	0	1	NA	No	Yes	Yes	Yes	Yes	No	Yes
61	26.575	0	1	0	73	1	8/17/2015	11/18/2015	NA	NA	NA	NA	1	1	0	0	0	0	0	1	1	0	0	0	0	0	6/5/2015	1	0	0	0	0	1	1	0	1	0	0	1	0	1	1/9/2016	Yes	Yes	Yes	No	No	No	No
65	30.3	0	1	0	18	1	NA	12/19/2015	NA	NA	NA	NA	0	1	0	0	0	0	0	0	1	0	0	0	0	0	12/1/2015	0	1	0	0	0	1	1	0	0	0	1	0	0	1	2/6/2018	No	No	Yes	No	Yes	No	No
81	22.575	0	0	0	1286	0	NA	NA	NA	NA	NA	NA	0	1	0	0	0	0	0	0	1	0	0	0	0	0	11/9/2016	0	0	1	0	0	0	1	0	0	1	0	0	1	1	NA	No	No	Yes	No	No	No	No
49	27.02	0	0	0	316	1	11/9/2017	NA	NA	NA	10/5/2017	NA	0	0	0	1	0	0	0	0	1	0	0	0	0	0	11/23/2016	0	0	1	0	1	1	1	0	1	0	0	0	0	1	12/10/2017	No	Yes	Yes	No	Yes	No	No
88	NA	0	1	0	95	1	NA	12/22/2015	NA	NA	NA	NA	0	1	0	0	0	0	0	0	1	1	0	1	0	0	9/18/2015	0	1	0	0	0	0	1	0	1	0	1	1	0	1	NA	No	Yes	Yes	No	Yes	No	Yes
64	NA	0	0	0	364	1	3/22/2019	NA	NA	NA	NA	NA	0	0	1	0	0	0	0	0	1	0	0	1	0	1	3/26/2018	0	1	1	0	0	1	1	0	1	0	0	0	0	1	3/24/2019	No	Yes	Yes	No	Yes	No	Yes
91	NA	0	1	0	1	1	NA	7/24/2019	NA	NA	NA	NA	1	1	0	0	0	0	0	1	1	1	0	1	0	0	7/23/2019	1	1	0	0	0	0	1	0	0	1	0	1	0	0	NA	Yes	Yes	Yes	No	No	No	Yes
88	NA	0	1	0	38	1	NA	12/23/2016	NA	NA	NA	NA	0	0	0	1	0	0	0	0	1	1	1	1	0	0	11/15/2016	0	1	0	0	0	0	0	1	0	1	0	0	0	1	7/2/2017	No	Yes	Yes	Yes	No	Yes	Yes
84	NA	0	1	0	801	0	NA	NA	NA	NA	NA	NA	1	1	0	0	0	0	0	0	1	1	0	1	0	0	3/9/2018	1	1	0	0	1	0	1	0	1	0	0	1	0	1	1/20/2019	No	Yes	Yes	No	No	No	Yes
67	NA	0	0	0	1944	0	NA	NA	NA	NA	NA	NA	1	0	0	0	0	0	0	1	1	0	0	0	0	0	1/21/2015	0	1	0	0	0	0	1	0	0	1	0	1	0	1	5/18/2015	Yes	No	Yes	No	Yes	No	No
61	22.25	0	0	0	382	0	NA	NA	NA	NA	NA	NA	0	0	1	0	0	0	0	0	1	0	0	0	0	0	5/2/2019	0	0	1	0	0	1	1	0	0	0	0	0	0	1	NA	No	No	Yes	No	No	No	No
61	30.76	0	0	0	1298	0	NA	NA	NA	NA	NA	NA	1	1	1	0	0	0	0	0	1	0	0	0	0	0	10/28/2016	1	0	0	0	0	1	1	0	1	1	0	1	0	1	NA	No	No	Yes	No	No	No	No
44	NA	0	1	0	668	0	NA	NA	NA	NA	NA	NA	0	1	0	0	0	0	0	0	1	0	0	0	0	0	7/20/2018	0	1	0	0	0	1	1	0	0	1	0	0	0	1	NA	No	No	Yes	No	No	Yes	No
74	NA	0	0	0	278	0	NA	NA	NA	NA	NA	NA	0	0	1	0	0	0	0	1	1	0	0	0	0	1	8/14/2019	0	1	0	0	0	0	1	0	0	0	0	0	0	1	NA	Yes	Yes	Yes	No	No	Yes	No
71	NA	0	1	0	900	0	NA	NA	NA	NA	NA	NA	0	0	0	1	0	0	0	1	1	1	0	1	1	0	11/30/2017	0	0	0	0	0	1	1	0	0	0	0	0	0	1	2/9/2018	Yes	Yes	Yes	Yes	Yes	No	Yes
83	19.64	0	1	0	491	1	NA	3/21/2020	NA	NA	NA	NA	0	0	1	0	0	0	0	0	0	0	0	0	0	0	11/16/2018	0	1	0	0	0	0	1	0	0	1	0	1	0	1	4/11/2020	No	Yes	Yes	No	No	No	No
75	19.86	0	0	0	564	0	NA	NA	NA	NA	NA	NA	0	0	1	0	0	0	0	0	0	0	0	0	0	0	11/1/2018	0	1	0	0	0	1	0	0	1	0	0	1	0	0	3/23/2019	No	No	Yes	Yes	Yes	No	No
60	NA	0	0	0	574	0	NA	NA	NA	NA	NA	NA	0	0	0	1	0	0	0	0	0	1	0	0	0	0	10/22/2018	0	0	0	0	0	1	1	1	0	0	0	0	0	0	NA	No	Yes	Yes	No	Yes	No	No
69	NA	0	1	0	1508	0	NA	NA	NA	NA	NA	NA	1	1	0	0	0	0	0	0	0	1	0	0	0	0	4/1/2016	1	0	0	1	1	0	1	0	0	0	0	1	0	0	NA	No	Yes	Yes	No	No	No	No
85	NA	0	0	0	620	0	NA	NA	NA	NA	NA	NA	0	1	0	0	0	0	0	1	1	1	1	1	0	1	9/6/2018	0	1	0	0	0	1	1	0	1	0	0	0	0	1	NA	Yes	Yes	Yes	Yes	Yes	Yes	Yes
78	NA	0	1	0	16	1	10/3/2019	3/7/2019	NA	NA	12/19/2018	NA	0	0	1	0	0	0	0	1	1	0	0	1	1	1	12/3/2018	0	1	0	0	0	1	1	1	1	0	0	0	0	1	9/28/2020	Yes	Yes	Yes	No	No	No	Yes
61	NA	0	1	0	2	1	4/13/2016	NA	NA	10/20/2015	6/13/2015	NA	0	1	0	0	0	0	0	0	0	0	0	0	0	1	6/11/2015	0	1	0	0	1	1	1	0	0	0	0	0	0	1	7/18/2016	No	No	Yes	Yes	No	No	No
75	NA	0	1	0	526	1	NA	4/3/2020	NA	NA	NA	NA	0	0	0	1	0	0	0	0	1	1	0	0	0	0	10/25/2018	0	1	0	0	0	1	1	0	0	0	0	0	0	1	NA	No	No	Yes	Yes	No	No	No
71	NA	0	1	0	1141	0	NA	NA	NA	NA	NA	NA	0	1	0	0	0	0	0	1	1	0	0	0	0	0	4/3/2017	0	1	0	0	0	1	0	0	0	0	0	0	0	1	4/10/2017	Yes	No	Yes	Yes	No	No	No
79	25.244	0	0	0	316	1	NA	10/7/2014	3/1/2017	NA	NA	NA	0	0	1	0	0	0	0	0	1	1	0	0	0	0	11/25/2013	0	1	0	0	0	1	1	0	1	0	0	0	1	1	3/9/2017	No	Yes	Yes	Yes	No	No	No
70	27.87	0	1	0	754	0	NA	NA	NA	NA	NA	NA	0	0	1	0	0	0	0	0	1	0	0	0	0	0	4/25/2018	0	1	0	0	1	0	1	0	1	1	0	0	0	1	NA	No	Yes	Yes	No	Yes	No	No
88	21.21	0	1	0	1059	1	8/14/2019	11/9/2017	4/11/2019	NA	NA	NA	1	0	1	0	0	0	0	0	1	0	0	0	1	0	12/16/2014	0	0	0	1	0	0	1	0	0	1	0	1	0	1	NA	No	Yes	Yes	Yes	Yes	No	No
58	26.98	0	0	0	621	0	NA	NA	NA	NA	NA	NA	0	0	1	0	0	0	0	0	1	0	0	1	0	0	9/5/2018	0	0	0	0	0	0	1	0	0	0	1	1	0	1	NA	No	No	Yes	No	Yes	No	Yes
77	39.35375	0	0	0	938	1	NA	8/2/2017	NA	NA	NA	NA	1	1	0	0	0	0	0	0	1	0	0	0	0	0	1/7/2015	1	1	0	0	0	1	1	1	1	0	0	0	0	1	NA	No	No	Yes	Yes	No	No	No
71	17.66	0	1	0	41	1	3/1/2017	NA	NA	NA	NA	NA	0	0	1	0	0	0	0	0	1	1	0	0	0	0	1/19/2017	0	1	0	0	0	1	1	0	1	0	0	0	0	0	NA	No	Yes	Yes	Yes	No	No	No
77	19.915	0	1	0	446	1	11/9/2019	NA	NA	2/21/2020	NA	NA	0	0	1	0	0	0	0	0	1	1	1	0	0	0	8/20/2018	0	1	0	0	1	1	1	0	0	1	0	0	0	1	4/30/2020	No	Yes	Yes	Yes	Yes	No	No
66	22.16	0	0	0	1274	0	NA	NA	NA	NA	NA	NA	0	0	0	1	0	0	0	0	1	0	0	0	0	0	11/21/2016	0	1	1	0	0	0	1	0	1	1	0	0	0	1	4/6/2017	No	Yes	Yes	No	No	No	No
76	NA	0	0	0	399	0	NA	NA	NA	NA	NA	NA	0	0	1	0	0	0	0	0	1	0	0	1	0	0	4/15/2019	0	1	1	0	0	1	1	1	1	0	0	0	0	1	NA	No	Yes	Yes	Yes	Yes	No	Yes
82	NA	0	1	0	221	1	4/18/2017	9/4/2016	NA	NA	NA	NA	0	0	1	0	0	0	0	1	1	1	1	1	1	1	1/27/2016	0	1	0	0	0	1	1	0	0	1	0	1	0	0	4/17/2017	Yes	Yes	Yes	No	Yes	Yes	Yes
67	NA	0	0	0	752	0	NA	NA	NA	NA	NA	NA	0	1	0	0	0	0	0	0	0	0	0	0	0	0	4/27/2018	0	1	0	0	0	1	0	0	0	0	0	1	0	1	NA	No	No	Yes	Yes	Yes	No	No
78	26.678	0	1	0	2224	0	NA	NA	NA	NA	NA	NA	1	1	0	0	0	0	0	0	0	0	0	0	0	0	4/16/2014	1	1	0	0	1	1	1	1	0	0	0	0	0	1	5/19/2015	No	Yes	Yes	Yes	No	Yes	No
69	NA	0	0	0	1355	0	NA	NA	NA	NA	NA	NA	0	0	1	0	0	0	0	0	1	1	0	0	0	0	9/1/2016	0	1	1	0	0	1	1	0	0	0	1	1	0	1	NA	No	No	Yes	Yes	No	No	No
78	NA	0	1	0	1281	0	NA	NA	NA	NA	NA	NA	0	1	0	0	0	0	0	1	1	0	0	0	1	1	11/14/2016	0	0	0	0	0	1	1	0	1	1	0	0	0	1	2/11/2017	Yes	Yes	Yes	No	Yes	No	No
63	NA	0	0	0	494	0	NA	NA	NA	NA	NA	NA	0	0	1	0	0	0	0	0	1	0	1	0	0	0	1/10/2019	0	1	1	0	0	0	1	0	1	0	0	0	0	1	5/7/2019	No	No	Yes	No	No	No	No
77	NA	0	1	0	1190	0	NA	NA	NA	NA	NA	NA	0	0	0	1	0	0	0	0	1	1	0	0	0	0	2/13/2017	0	1	0	0	0	0	1	0	1	1	0	0	0	0	3/18/2017	No	Yes	Yes	No	Yes	No	No
52	24.6	0	0	0	635	0	NA	NA	NA	NA	NA	NA	0	0	1	0	0	0	0	1	1	0	0	0	1	1	8/22/2018	0	0	0	0	0	0	0	0	0	0	0	0	0	1	9/14/2018	Yes	Yes	Yes	Yes	Yes	No	No
58	29.09	0	1	0	251	1	11/20/2019	NA	NA	NA	NA	NA	1	1	0	0	0	0	0	1	1	0	0	0	0	0	3/14/2019	1	1	0	0	0	1	1	0	0	0	0	0	0	1	12/15/2019	Yes	No	Yes	No	No	No	No
64	23.57	0	0	0	397	1	10/13/2018	NA	NA	NA	NA	NA	0	1	0	0	0	0	0	0	1	1	0	0	0	0	9/11/2017	0	0	0	0	0	0	0	0	0	0	0	0	0	1	NA	No	Yes	Yes	Yes	No	No	No
82	24.54	0	1	0	283	0	NA	NA	NA	NA	NA	NA	0	0	0	0	0	0	1	1	1	0	1	1	0	1	8/9/2019	0	0	0	1	1	1	0	0	0	0	0	1	0	1	NA	Yes	Yes	Yes	No	No	No	Yes
58	18.285	0	0	0	1090	0	NA	NA	NA	NA	NA	NA	0	1	0	0	0	0	0	0	1	1	0	1	0	0	5/24/2017	0	1	0	0	0	1	1	0	0	0	0	0	0	1	2/24/2019	No	Yes	Yes	Yes	Yes	No	Yes
57	NA	0	0	0	76	1	10/2/2018	NA	NA	NA	NA	NA	0	0	1	0	0	0	0	0	1	0	0	1	0	0	7/18/2018	0	1	0	0	0	1	1	1	0	0	0	0	0	1	10/6/2018	No	No	Yes	No	Yes	No	Yes
56	NA	0	0	0	1061	0	NA	NA	NA	NA	NA	NA	0	0	1	0	0	0	0	0	1	0	0	0	0	0	6/22/2017	0	0	0	0	0	0	1	0	1	1	0	0	0	1	NA	No	Yes	Yes	No	Yes	No	No
79	29.42375	0	0	0	13	1	NA	12/24/2017	11/11/2019	NA	NA	NA	0	1	0	0	0	0	0	0	1	0	0	1	0	0	12/11/2017	0	0	0	0	0	0	1	0	0	1	0	1	0	0	NA	No	No	Yes	No	No	No	Yes
89	NA	0	1	0	629	0	NA	NA	NA	NA	NA	NA	0	0	1	0	0	0	0	0	0	1	0	0	0	0	8/28/2018	0	1	0	0	0	1	1	0	0	1	0	0	0	1	1/25/2019	No	No	Yes	Yes	No	No	No
65	21.95	0	1	0	761	0	NA	NA	NA	NA	NA	NA	0	1	0	0	0	0	0	0	1	1	0	1	0	0	4/18/2018	0	0	1	0	0	0	1	0	0	1	1	0	0	0	NA	No	Yes	Yes	No	No	No	Yes
69	21.29571429	0	0	0	514	1	4/21/2018	NA	NA	2/22/2019	NA	NA	1	1	0	0	1	0	0	0	1	0	0	0	0	0	11/23/2016	1	0	0	0	0	0	1	0	0	1	0	1	0	1	5/3/2020	No	No	Yes	No	Yes	No	No
90	NA	0	1	0	900	0	NA	NA	NA	NA	NA	NA	0	0	1	0	0	0	0	0	1	1	0	0	1	0	11/30/2017	0	1	0	0	0	1	1	0	0	0	0	1	0	0	NA	No	No	Yes	No	No	No	No
62	25.08	0	0	0	823	0	NA	NA	NA	NA	NA	NA	0	0	1	0	0	0	0	0	1	1	0	0	0	0	2/15/2018	0	1	0	0	0	1	1	0	1	0	0	0	0	1	NA	No	Yes	Yes	Yes	No	No	No
70	29.23333333	0	1	0	491	1	2/18/2016	NA	NA	NA	NA	NA	1	1	0	0	0	0	0	0	1	0	0	0	1	0	10/15/2014	1	1	0	0	1	1	1	0	1	0	1	1	0	1	2/24/2016	No	Yes	Yes	No	No	Yes	No
49	NA	0	0	0	266	1	5/21/2020	9/4/2019	NA	NA	NA	NA	0	1	0	0	0	0	0	0	1	1	0	0	0	0	12/12/2018	0	1	0	0	0	1	1	0	1	0	0	0	0	1	7/7/2020	No	Yes	Yes	No	No	No	No
73	NA	0	1	0	1001	0	NA	NA	NA	NA	NA	NA	0	0	1	0	0	0	0	0	1	0	0	0	0	0	8/21/2017	0	1	0	0	0	0	1	0	1	1	0	0	0	0	3/9/2019	No	No	No	No	No	No	No
67	NA	0	0	0	1055	0	NA	NA	NA	NA	NA	NA	1	1	0	0	0	0	0	1	1	1	0	0	0	0	6/28/2017	1	1	0	0	0	1	1	0	1	0	1	1	0	0	NA	Yes	Yes	Yes	No	Yes	No	No
58	NA	0	0	0	21	1	NA	6/6/2019	NA	NA	2/9/2018	NA	0	0	1	0	0	0	0	0	1	0	0	0	0	0	1/19/2018	0	1	1	0	0	1	1	0	0	1	1	0	0	1	NA	No	No	Yes	Yes	No	No	No
50	NA	0	1	0	183	1	NA	3/17/2017	NA	NA	NA	NA	1	1	0	0	0	0	0	0	1	0	0	0	0	0	9/15/2016	1	1	0	0	0	1	1	0	1	0	0	1	0	1	1/12/2018	No	No	Yes	No	No	No	No
59	22.2	0	1	0	367	0	NA	NA	NA	NA	NA	NA	0	0	1	0	0	0	0	0	1	0	0	0	1	0	5/17/2019	0	1	0	1	0	0	1	0	1	1	0	0	0	1	8/28/2020	No	Yes	Yes	No	Yes	No	No
86	NA	0	0	0	712	0	NA	NA	NA	NA	NA	NA	0	0	0	1	0	0	0	0	0	1	0	0	0	0	6/6/2018	0	1	0	0	0	1	0	0	0	1	0	0	0	0	7/14/2018	No	No	Yes	Yes	No	No	No
77	NA	0	1	0	895	0	NA	NA	NA	NA	NA	NA	0	0	0	1	0	0	0	0	1	1	0	0	0	0	12/5/2017	0	1	0	0	0	1	1	1	0	0	0	1	0	1	NA	No	Yes	Yes	Yes	Yes	No	No
70	29.985	0	1	0	840	0	NA	NA	NA	NA	NA	NA	0	1	0	0	0	0	0	0	1	0	0	0	0	0	1/29/2018	0	1	0	0	0	1	1	0	1	0	0	0	0	1	12/15/2018	No	Yes	Yes	Yes	No	No	No
86	20.88	0	1	0	170	1	4/10/2015	5/19/2015	1/28/2016	5/6/2015	NA	NA	1	0	0	0	0	0	0	0	1	0	1	0	0	0	10/22/2014	0	1	0	0	0	1	1	0	0	1	0	1	0	1	4/11/2017	No	Yes	Yes	No	No	No	No
74	NA	0	1	0	69	1	9/12/2016	NA	NA	NA	NA	NA	1	1	0	0	0	0	0	0	1	0	0	0	0	0	7/5/2016	1	0	0	0	0	1	1	0	1	0	0	1	0	0	NA	No	Yes	Yes	No	No	No	No
78	36.13	0	0	0	2537	0	NA	NA	NA	NA	NA	NA	1	0	0	0	0	0	0	0	1	0	0	0	0	0	6/7/2013	0	0	0	0	0	0	1	0	0	0	1	1	0	0	2/25/2014	No	Yes	Yes	No	No	No	No
68	NA	0	1	0	43	1	10/23/2015	NA	NA	NA	NA	NA	0	1	0	0	0	0	0	1	1	1	1	0	0	0	9/10/2015	0	1	0	0	0	1	1	0	0	0	0	1	0	1	12/23/2015	Yes	No	Yes	Yes	Yes	No	No
63	35.99	0	1	0	4	1	NA	6/25/2016	NA	NA	NA	NA	1	1	0	0	0	0	0	0	1	1	0	1	0	0	6/21/2016	1	1	0	1	0	1	1	0	1	0	0	1	1	1	NA	No	Yes	Yes	No	Yes	Yes	Yes
76	NA	0	1	0	515	1	NA	5/25/2020	NA	NA	NA	NA	1	1	1	0	0	0	0	0	1	0	0	0	0	0	12/27/2018	1	1	0	0	0	1	1	0	0	1	0	0	0	1	NA	No	No	Yes	Yes	No	No	No
69	NA	0	0	0	1550	0	NA	NA	NA	NA	NA	NA	1	1	0	0	0	0	0	1	0	0	0	0	0	1	2/19/2016	1	1	1	1	1	0	0	0	0	0	0	1	1	0	NA	Yes	No	Yes	No	No	No	No
73	NA	0	1	0	844	1	NA	6/13/2016	NA	NA	NA	NA	1	0	0	0	0	0	0	0	1	0	0	0	0	0	2/20/2014	0	1	0	1	0	0	1	0	0	0	1	1	0	1	3/13/2020	No	Yes	Yes	No	Yes	No	No
49	NA	0	0	0	310	1	NA	5/24/2020	NA	NA	NA	NA	0	0	1	0	0	0	0	0	1	0	0	1	0	1	7/19/2019	0	1	1	0	0	1	1	0	1	0	0	0	0	1	NA	No	Yes	Yes	No	No	Yes	Yes
58	NA	0	0	0	66	1	3/21/2019	2/4/2020	NA	NA	NA	NA	0	0	0	1	0	0	0	0	1	0	0	0	0	0	1/14/2019	0	1	0	0	0	1	1	0	0	1	0	0	0	1	NA	No	No	Yes	Yes	No	No	No
67	NA	0	0	0	1642	0	NA	NA	NA	NA	NA	NA	0	1	0	0	0	0	0	0	0	0	0	0	0	0	11/19/2015	0	1	0	0	0	1	1	0	0	0	0	0	0	1	NA	No	Yes	Yes	Yes	No	No	No
67	NA	0	0	0	335	0	NA	NA	NA	NA	NA	NA	0	1	0	0	0	0	0	0	0	0	0	0	0	0	6/18/2019	0	1	0	0	0	1	1	1	0	0	0	1	0	0	NA	No	No	Yes	No	No	No	No
70	NA	0	1	0	102	1	NA	11/29/2019	NA	NA	NA	NA	1	1	0	0	0	0	0	0	1	1	0	1	0	0	8/19/2019	1	1	0	0	0	1	1	1	1	1	0	0	0	1	NA	No	No	No	Yes	Yes	No	Yes
64	32.635	0	1	0	1082	0	NA	NA	NA	NA	NA	NA	0	0	1	0	0	0	0	0	1	0	1	1	0	0	6/1/2017	0	0	0	0	0	1	1	0	0	1	0	1	0	1	NA	No	Yes	Yes	No	Yes	No	Yes
65	28.04	0	0	0	1214	0	NA	NA	NA	NA	NA	NA	0	1	0	0	0	0	0	0	1	0	0	1	0	0	1/20/2017	0	1	0	0	0	1	1	0	0	0	0	0	0	1	NA	No	No	Yes	No	No	No	Yes
78	33.61	0	1	0	119	1	5/17/2018	NA	NA	7/14/2019	NA	NA	0	0	1	0	0	0	0	0	1	1	0	1	0	0	1/18/2018	0	1	0	0	0	1	1	0	0	0	0	1	0	1	11/1/2019	No	Yes	Yes	No	No	No	Yes
88	NA	0	1	0	91	1	3/11/2015	NA	NA	NA	NA	NA	1	0	0	0	0	0	0	0	0	0	0	0	0	0	12/10/2014	0	1	0	0	1	0	1	0	0	0	0	1	0	0	NA	No	Yes	Yes	No	No	No	No
65	25.91	0	0	0	455	1	12/5/2018	11/29/2018	NA	NA	NA	NA	1	1	0	0	0	0	0	0	1	0	0	1	0	0	8/31/2017	1	1	0	0	0	1	1	1	1	1	0	0	0	1	NA	No	Yes	Yes	No	No	Yes	Yes
49	NA	0	0	0	497	1	6/11/2020	NA	NA	4/3/2020	NA	NA	0	0	0	1	0	0	0	0	0	0	0	0	0	0	11/23/2018	0	1	0	0	0	1	1	0	1	0	0	0	0	1	NA	No	No	Yes	Yes	Yes	No	No
61	NA	0	0	0	290	0	NA	NA	NA	NA	NA	NA	0	0	0	0	1	0	0	0	0	0	1	0	0	1	8/2/2019	0	1	0	0	0	1	0	0	1	0	0	0	0	1	12/1/2020	No	Yes	Yes	Yes	No	No	No
56	17.332	0	0	0	545	1	NA	11/22/2017	NA	NA	NA	NA	0	1	0	0	0	0	0	1	1	0	0	0	0	0	5/26/2016	0	1	0	0	0	1	1	0	1	0	0	0	0	0	NA	Yes	No	Yes	No	No	No	No
50	NA	0	0	0	271	1	1/18/2017	NA	3/10/2017	2/15/2017	NA	NA	1	1	0	0	0	0	0	0	1	0	0	0	0	0	4/22/2016	1	0	0	0	0	1	1	0	1	0	0	1	0	1	3/8/2017	No	No	Yes	No	No	No	No
59	25.93	0	1	0	1251	0	NA	NA	NA	NA	NA	NA	0	0	1	0	0	0	0	0	1	0	0	0	0	0	12/14/2016	0	1	0	0	0	0	1	0	0	0	0	0	0	0	NA	No	No	Yes	No	No	No	No
72	24.285	0	1	0	362	0	NA	NA	NA	NA	NA	NA	0	0	1	0	0	0	0	0	1	1	0	1	0	0	5/22/2019	0	1	0	0	0	1	1	1	0	1	0	0	0	1	NA	No	Yes	Yes	Yes	Yes	No	Yes
59	NA	0	0	0	127	1	7/25/2014	NA	NA	NA	NA	NA	1	0	0	0	0	0	0	0	1	0	0	0	0	0	3/20/2014	0	0	0	0	0	0	1	0	0	0	0	1	0	1	8/3/2014	No	No	Yes	No	No	No	No
75	25.32	0	0	0	39	1	7/13/2018	NA	NA	NA	NA	NA	0	0	1	0	0	0	0	0	1	0	0	1	0	0	6/4/2018	0	1	0	1	0	1	1	0	0	0	0	0	0	0	10/5/2018	No	Yes	Yes	Yes	No	Yes	Yes
85	23.13	0	0	0	155	1	NA	10/18/2016	6/2/2016	NA	NA	NA	0	1	0	0	0	0	0	0	1	0	0	1	0	0	12/30/2015	0	1	0	0	0	1	1	1	0	0	0	0	0	1	6/1/2018	No	Yes	Yes	Yes	No	No	Yes
64	NA	0	1	0	693	0	NA	NA	NA	NA	NA	NA	0	0	1	0	0	0	0	0	1	1	0	0	0	0	6/25/2018	0	0	0	0	1	1	1	0	0	1	0	1	0	1	NA	No	Yes	Yes	No	No	No	No
58	NA	0	1	0	579	0	NA	NA	NA	NA	NA	NA	0	0	1	0	0	0	0	0	1	0	0	1	0	0	10/17/2018	0	1	0	0	0	1	1	0	1	0	0	0	0	1	10/16/2019	No	Yes	Yes	No	No	Yes	Yes
79	NA	0	1	0	633	0	NA	NA	NA	NA	NA	NA	0	1	0	0	0	0	0	1	1	1	1	1	1	0	8/24/2018	0	0	1	0	0	1	1	1	1	1	1	1	0	1	9/27/2018	Yes	Yes	Yes	Yes	Yes	Yes	Yes
52	41.81333333	0	1	0	453	0	NA	NA	NA	NA	NA	NA	0	1	0	0	0	0	0	0	1	0	0	1	0	0	2/20/2019	0	0	0	0	0	0	1	0	1	0	0	0	0	0	NA	No	Yes	Yes	No	Yes	No	Yes
76	33.79	0	1	0	538	1	NA	2/5/2019	NA	NA	NA	NA	0	1	0	0	0	0	0	0	1	0	0	0	0	0	8/16/2017	0	1	0	0	0	0	1	0	1	1	0	0	0	0	NA	No	Yes	Yes	No	Yes	Yes	No
63	NA	0	0	0	585	0	NA	NA	NA	NA	NA	NA	1	1	0	0	0	0	0	0	1	1	0	0	0	0	10/11/2018	1	1	0	0	0	1	1	0	1	0	0	0	0	1	4/15/2021	No	No	Yes	No	No	No	No
71	30.49	0	0	0	924	0	NA	NA	NA	NA	NA	NA	1	1	0	0	0	0	0	0	1	0	0	0	0	0	11/6/2017	0	0	0	0	0	1	1	0	0	0	0	1	0	1	NA	No	No	Yes	No	No	No	No
82	NA	0	0	0	370	0	NA	NA	NA	NA	NA	NA	0	0	1	0	0	0	0	0	1	1	0	1	0	0	5/14/2019	0	1	0	0	0	1	1	0	0	0	0	0	0	1	NA	No	Yes	Yes	Yes	No	No	Yes
82	NA	0	1	0	179	1	2/23/2018	NA	NA	NA	NA	NA	0	0	1	0	0	0	0	0	1	0	0	0	0	0	8/28/2017	0	0	0	1	0	1	0	0	0	0	0	1	0	1	NA	No	No	Yes	No	No	No	No
93	NA	0	1	0	665	1	NA	NA	3/6/2015	NA	NA	NA	0	1	0	0	0	0	0	0	0	1	0	0	0	0	5/10/2013	0	1	0	0	0	1	1	0	0	0	0	0	0	1	10/20/2015	No	No	Yes	Yes	No	No	No
64	NA	0	1	0	552	0	NA	NA	NA	NA	NA	NA	0	0	0	1	0	0	0	0	1	0	0	1	0	0	11/13/2018	0	1	0	0	0	1	1	0	1	0	0	0	0	1	12/17/2019	No	No	Yes	No	No	No	Yes
23	NA	0	0	0	240	1	NA	NA	NA	NA	3/14/2014	NA	1	0	0	0	0	0	0	0	1	0	0	0	0	0	7/17/2013	0	0	0	0	0	0	1	0	0	0	1	1	0	1	6/22/2014	No	No	Yes	No	No	No	No
73	24.405	0	1	0	1943	0	NA	NA	NA	NA	NA	NA	1	1	0	0	0	0	0	0	1	1	1	0	0	0	1/22/2015	1	1	0	0	0	1	1	0	0	0	0	0	0	1	NA	No	Yes	Yes	No	Yes	No	No
70	NA	0	1	0	263	1	NA	3/14/2017	NA	NA	NA	NA	0	0	1	0	0	0	0	1	1	1	0	1	0	0	6/24/2016	0	1	0	0	0	1	1	0	0	0	0	1	0	1	NA	Yes	Yes	Yes	No	No	No	Yes
67	29.65	0	1	0	112	1	NA	NA	1/23/2018	NA	NA	NA	0	0	0	0	0	1	0	0	1	0	0	0	0	0	10/3/2017	0	0	0	0	0	1	1	0	1	0	0	0	0	0	5/24/2018	No	Yes	Yes	No	No	No	No
76	NA	0	0	0	480	1	3/1/2019	12/1/2018	NA	NA	NA	NA	0	0	1	0	0	0	0	0	1	0	0	0	0	0	8/8/2017	0	1	0	0	0	1	1	0	0	0	0	0	0	1	NA	No	No	Yes	Yes	No	No	No
61	NA	0	0	0	114	1	NA	6/13/2019	NA	NA	NA	NA	0	0	1	0	0	0	0	0	1	0	0	0	0	0	2/19/2019	0	1	0	0	0	1	1	0	1	1	1	0	0	0	8/3/2019	No	No	Yes	Yes	No	Yes	No
76	NA	0	1	0	1074	0	NA	NA	NA	NA	NA	NA	1	1	0	0	0	0	0	0	1	0	0	0	0	0	6/9/2017	1	1	0	0	0	0	1	0	0	0	0	1	0	1	NA	No	No	Yes	No	No	No	No
64	NA	0	0	0	1630	0	NA	NA	NA	NA	NA	NA	0	1	0	0	0	0	0	0	1	1	0	0	0	0	12/1/2015	0	1	0	0	0	1	1	1	0	0	1	0	0	1	1/11/2016	No	Yes	Yes	Yes	Yes	No	No
52	32.64	0	0	0	461	0	NA	NA	NA	NA	NA	NA	0	0	1	0	0	0	0	0	1	0	0	0	0	0	2/12/2019	0	0	1	0	0	0	1	1	0	0	1	1	0	0	6/13/2019	No	Yes	Yes	Yes	No	No	No
80	NA	0	1	0	678	0	NA	NA	NA	NA	NA	NA	0	1	0	0	0	0	0	1	1	0	0	0	1	0	7/10/2018	0	1	0	0	0	1	0	0	0	0	0	0	0	1	3/2/2019	Yes	Yes	Yes	Yes	Yes	Yes	No
53	24.50666667	0	0	0	545	0	NA	NA	NA	NA	NA	NA	0	0	1	0	0	0	0	0	0	0	0	0	0	0	11/20/2018	0	1	0	0	0	1	1	0	0	0	0	0	0	0	NA	No	No	Yes	No	No	No	No
73	NA	0	1	0	319	1	NA	NA	NA	7/5/2014	NA	NA	1	1	0	0	0	0	0	0	1	1	0	0	0	0	8/20/2013	1	1	0	0	0	1	1	0	0	0	1	0	0	1	10/18/2015	No	Yes	Yes	Yes	No	No	No
76	NA	0	1	0	75	1	NA	11/28/2018	NA	NA	NA	NA	0	1	0	0	0	0	0	1	0	0	0	1	1	0	9/14/2018	0	1	0	0	0	0	1	1	0	0	0	1	0	0	NA	Yes	Yes	Yes	No	Yes	Yes	Yes
74	NA	0	1	0	1134	0	NA	NA	NA	NA	NA	NA	0	1	0	0	0	0	0	1	1	1	0	1	0	0	4/10/2017	0	1	0	0	0	1	1	0	0	0	0	0	0	1	2/7/2018	Yes	Yes	Yes	Yes	No	Yes	Yes
62	NA	0	1	0	448	0	NA	NA	NA	NA	NA	NA	0	1	0	0	0	0	0	0	1	0	0	0	0	0	2/25/2019	0	1	0	0	0	0	0	0	0	0	0	0	0	1	NA	No	No	Yes	No	No	No	No
54	NA	0	1	0	55	1	6/23/2016	NA	NA	NA	NA	NA	1	1	0	0	0	0	0	1	1	0	0	1	1	0	4/29/2016	1	0	0	0	0	0	1	0	0	0	0	1	0	0	NA	Yes	Yes	Yes	No	Yes	Yes	Yes
76	26.51555556	0	1	0	176	1	NA	8/27/2015	NA	NA	NA	NA	1	1	0	0	0	0	0	0	1	1	1	0	0	0	3/4/2015	0	0	0	0	0	1	1	0	0	1	0	0	0	1	8/11/2017	No	Yes	Yes	Yes	No	No	No
68	NA	0	1	0	234	1	9/12/2016	12/25/2016	NA	NA	NA	NA	0	1	0	0	0	0	0	1	1	0	0	0	0	0	1/22/2016	0	0	0	0	0	0	1	0	1	1	0	0	0	1	2/12/2019	Yes	Yes	Yes	Yes	Yes	No	No
74	21.265	NA	0	0	1320	0	NA	NA	NA	NA	NA	NA	0	1	0	0	0	0	0	1	1	1	1	0	0	0	10/6/2016	0	1	1	0	0	1	1	0	0	0	0	0	0	1	1/30/2017	Yes	No	Yes	Yes	Yes	No	No
53	29.964	0	1	0	1253	0	NA	NA	NA	NA	NA	NA	0	0	1	0	0	0	0	0	1	0	0	0	0	0	12/12/2016	0	1	0	0	1	1	1	0	1	0	1	1	0	1	11/3/2020	No	No	Yes	No	No	Yes	No
68	39.29	0	0	0	42	1	3/13/2015	NA	4/16/2019	NA	10/17/2018	NA	1	1	0	0	0	0	0	0	1	0	0	0	0	0	1/30/2015	1	0	0	0	0	0	1	1	0	0	0	1	0	1	NA	No	Yes	Yes	Yes	Yes	No	No
70	NA	0	0	0	14	1	2/6/2017	NA	NA	NA	NA	NA	0	1	0	0	0	0	0	0	1	1	0	0	0	0	1/23/2017	0	1	0	0	0	1	1	0	0	0	0	0	0	1	NA	No	Yes	Yes	Yes	Yes	Yes	No
71	23.41	0	1	0	379	1	NA	11/28/2018	NA	NA	NA	NA	0	1	0	0	0	0	0	1	1	1	0	1	0	0	11/14/2017	0	1	0	0	0	1	1	0	0	1	0	0	0	1	1/12/2019	Yes	Yes	Yes	No	No	No	Yes
65	NA	0	1	0	111	1	NA	3/27/2019	NA	NA	NA	NA	0	1	0	0	0	0	0	0	1	1	0	1	1	0	12/6/2018	0	1	0	0	0	0	1	0	0	1	0	1	0	1	NA	No	Yes	Yes	No	No	No	Yes
49	32.09333333	0	0	0	146	1	7/3/2018	NA	6/11/2018	NA	NA	NA	0	1	0	0	0	0	0	0	1	0	0	1	0	0	1/16/2018	0	1	0	0	0	0	0	0	0	0	0	0	0	1	NA	No	Yes	Yes	No	No	Yes	Yes
65	25.37	0	0	0	2461	0	NA	NA	NA	NA	NA	NA	0	0	1	0	0	0	0	0	1	0	0	0	0	0	8/22/2013	0	0	0	0	0	1	1	0	0	0	0	0	0	0	NA	No	Yes	Yes	No	No	No	No
67	NA	0	1	0	1515	0	NA	NA	NA	NA	NA	NA	0	1	0	0	0	0	0	0	1	0	0	0	0	0	3/25/2016	0	1	0	0	0	1	1	0	1	0	0	1	1	1	NA	No	No	Yes	No	No	No	No
74	NA	0	1	0	529	1	12/18/2018	NA	12/18/2018	12/18/2018	NA	NA	0	0	1	0	0	0	0	0	1	1	0	1	1	0	7/7/2017	0	0	0	0	1	0	1	1	0	1	0	0	0	0	NA	No	Yes	Yes	No	No	No	Yes
85	NA	0	1	0	495	0	NA	NA	NA	NA	NA	NA	0	0	1	0	0	0	0	0	1	0	1	1	0	0	1/9/2019	0	1	0	0	0	0	1	0	1	0	0	1	1	1	6/24/2019	No	Yes	Yes	Yes	No	No	Yes
68	NA	0	0	0	2440	0	NA	NA	NA	NA	NA	NA	0	0	1	0	0	0	0	0	1	0	0	0	0	0	9/12/2013	0	1	0	0	0	1	1	0	0	0	0	0	0	1	12/29/2013	No	Yes	Yes	No	No	No	No
60	NA	0	1	0	2420	0	NA	NA	NA	NA	NA	NA	1	0	0	0	0	0	0	1	1	0	0	0	1	0	10/2/2013	0	1	0	0	0	1	1	0	0	0	0	1	0	1	1/8/2014	Yes	Yes	Yes	Yes	Yes	No	No
87	NA	0	1	0	749	0	NA	NA	NA	NA	NA	NA	0	1	0	0	0	0	0	0	1	0	1	0	0	0	4/30/2018	0	1	0	0	0	0	0	0	0	0	0	0	0	1	5/25/2018	No	Yes	Yes	No	Yes	Yes	No
68	26.6	0	0	0	464	1	NA	5/14/2014	NA	NA	NA	NA	0	1	0	0	0	0	0	0	1	0	0	0	0	0	2/4/2013	0	1	1	0	0	1	1	0	0	0	0	0	0	1	1/25/2021	No	No	Yes	No	No	No	No
41	22.29333333	0	0	0	2154	0	NA	NA	NA	NA	NA	NA	1	1	0	0	0	0	0	0	1	0	0	0	0	0	6/25/2014	1	1	0	0	1	0	1	0	1	0	0	0	1	0	NA	No	No	Yes	No	Yes	No	No
61	NA	0	1	0	1272	0	NA	NA	NA	NA	NA	NA	0	0	0	1	0	0	0	0	1	0	0	0	0	0	11/23/2016	0	1	0	0	0	1	1	0	1	0	0	0	0	1	NA	No	Yes	Yes	No	No	No	No
79	NA	0	1	0	381	1	NA	12/4/2017	NA	NA	NA	NA	0	1	1	0	0	0	0	0	1	1	0	1	1	0	11/18/2016	0	0	0	0	0	1	1	0	1	1	1	1	0	1	1/25/2019	No	Yes	Yes	Yes	Yes	No	Yes
70	23.5	0	1	0	298	1	NA	4/9/2019	NA	NA	NA	NA	0	0	1	0	0	0	0	0	1	0	0	1	0	0	6/15/2018	0	1	0	0	0	1	1	0	0	0	0	1	0	1	NA	No	Yes	Yes	No	Yes	No	Yes
75	NA	0	1	0	405	0	NA	NA	NA	NA	NA	NA	0	0	0	0	1	0	0	0	1	1	0	0	0	0	4/9/2019	0	1	0	0	0	1	1	1	0	1	0	0	0	1	NA	No	Yes	Yes	Yes	Yes	No	No
82	22.97	0	1	0	1488	0	NA	NA	NA	NA	NA	NA	0	1	0	0	0	0	0	1	1	1	0	1	0	0	4/21/2016	0	1	0	0	0	1	1	0	0	0	0	0	0	1	8/7/2016	Yes	Yes	Yes	Yes	Yes	No	Yes
65	NA	0	1	0	1804	0	NA	NA	NA	NA	NA	NA	0	1	0	0	0	0	0	0	1	0	0	0	0	0	6/10/2015	0	1	0	0	0	1	0	0	0	0	0	0	0	1	12/5/2016	No	No	Yes	Yes	Yes	No	No
64	24.22	0	0	0	767	0	NA	NA	NA	NA	NA	NA	0	0	1	0	0	0	0	0	1	0	0	0	0	0	4/12/2018	0	0	1	0	0	0	1	0	1	0	0	0	0	1	1/22/2020	No	No	Yes	No	Yes	No	No
66	NA	0	1	0	560	0	NA	NA	NA	NA	NA	NA	0	1	0	0	0	0	0	1	1	1	0	1	1	1	11/5/2018	0	1	0	1	0	1	1	0	1	0	0	0	0	1	11/18/2018	Yes	Yes	Yes	Yes	Yes	Yes	Yes
76	NA	0	1	0	126	1	NA	12/12/2013	NA	NA	NA	NA	1	0	0	0	0	0	0	0	1	0	0	0	0	0	8/8/2013	0	1	0	0	0	0	1	0	0	1	0	1	0	1	9/4/2014	No	Yes	Yes	No	No	No	No
82	NA	0	0	0	465	0	NA	NA	NA	NA	NA	NA	0	0	1	0	0	0	0	0	1	0	0	0	0	0	2/8/2019	0	1	1	0	0	1	1	0	0	0	0	1	0	0	3/27/2019	No	No	Yes	Yes	No	No	No
66	NA	0	1	0	1895	0	NA	NA	NA	NA	NA	NA	1	0	0	0	0	0	0	0	1	1	0	0	0	0	3/11/2015	0	0	0	0	0	0	1	0	0	0	1	1	0	1	7/19/2015	No	No	Yes	No	Yes	No	No
75	NA	NA	0	0	410	0	NA	NA	NA	NA	NA	NA	0	0	0	1	0	0	0	0	1	0	0	1	0	0	4/4/2019	0	1	0	0	0	1	0	0	0	0	0	0	0	1	NA	No	No	Yes	Yes	Yes	No	Yes
65	53.74	0	1	0	847	0	NA	NA	NA	NA	NA	NA	0	1	0	0	0	0	0	0	1	0	0	1	0	0	1/22/2018	0	1	0	0	0	1	1	1	1	1	0	1	0	0	NA	No	Yes	Yes	No	Yes	Yes	Yes
74	NA	0	1	NA	2198	0	NA	NA	NA	NA	NA	NA	1	0	1	0	0	0	0	0	1	0	0	0	1	0	5/12/2014	0	0	0	0	1	0	1	0	0	0	0	1	0	1	4/12/2015	No	Yes	Yes	No	No	Yes	No
78	NA	0	0	0	17	1	NA	8/3/2015	NA	NA	NA	NA	0	1	0	0	0	0	0	0	1	0	0	0	0	0	7/17/2015	0	1	1	0	0	1	1	0	0	0	0	0	0	0	9/3/2015	No	No	Yes	No	No	No	No
66	21.18	0	1	0	1203	0	NA	NA	NA	NA	NA	NA	0	1	0	0	0	0	0	0	1	0	0	0	0	0	1/31/2017	0	1	0	1	1	1	1	0	1	0	0	1	0	1	5/1/2017	No	Yes	Yes	No	No	No	No
78	NA	0	0	0	1560	0	NA	NA	NA	NA	NA	NA	0	1	0	0	0	0	0	1	1	0	0	1	0	0	2/9/2016	0	1	0	0	0	1	0	0	0	0	0	0	0	0	8/3/2016	Yes	Yes	Yes	Yes	No	No	Yes
61	NA	0	1	0	1851	0	NA	NA	NA	NA	NA	NA	0	1	0	0	0	0	0	0	1	1	0	0	0	0	4/24/2015	0	0	0	0	0	1	1	0	0	0	1	0	0	1	NA	No	No	Yes	No	Yes	No	No
63	50.65	0	0	0	539	0	NA	NA	NA	NA	NA	NA	0	1	0	0	0	0	0	0	0	0	0	1	0	0	11/26/2018	0	0	0	1	0	0	1	0	0	0	0	1	0	0	NA	No	Yes	Yes	Yes	Yes	Yes	Yes
42	27.65	0	0	0	79	1	4/21/2016	NA	NA	NA	NA	NA	1	1	0	0	0	0	0	0	1	0	0	0	0	0	2/2/2016	1	0	0	0	0	0	1	0	0	0	0	1	0	1	NA	No	No	Yes	No	No	No	No
80	34.25	0	1	0	904	1	2/9/2018	5/1/2018	NA	NA	NA	NA	1	1	0	0	0	0	0	0	1	0	0	0	0	0	8/20/2015	0	1	0	0	0	1	1	0	0	0	0	1	0	1	NA	No	No	Yes	Yes	No	No	No
90	NA	0	0	0	53	1	NA	6/27/2017	6/28/2017	6/19/2017	NA	NA	0	0	0	1	0	0	0	0	0	1	0	1	1	1	4/27/2017	0	1	0	0	0	1	1	0	0	1	0	0	0	0	7/4/2017	No	Yes	Yes	Yes	No	No	Yes
52	32.06	0	1	0	1151	1	NA	2/2/2017	NA	NA	NA	NA	1	1	0	0	0	0	0	0	1	0	0	0	0	0	12/9/2013	1	1	0	1	0	1	1	0	0	0	0	1	0	1	NA	No	No	Yes	No	Yes	No	No
79	NA	0	1	0	1410	0	NA	NA	NA	NA	NA	NA	0	1	0	0	0	0	0	1	1	0	0	0	0	0	7/8/2016	0	1	0	1	0	1	1	0	0	0	0	1	1	1	11/30/2016	Yes	No	Yes	Yes	No	No	No
45	NA	0	0	0	308	0	NA	NA	NA	NA	NA	NA	0	0	1	0	0	0	0	0	1	0	0	0	0	0	7/15/2019	0	0	0	0	0	0	1	0	0	0	0	1	0	1	NA	No	Yes	Yes	No	No	No	No
77	27	0	1	0	1	1	NA	2/9/2018	NA	NA	NA	NA	1	1	0	0	0	0	0	0	1	1	0	1	0	0	2/8/2018	1	1	0	1	0	1	1	1	1	0	0	1	0	0	3/25/2018	No	Yes	Yes	No	Yes	No	Yes
64	30.84	0	0	0	681	1	NA	2/12/2015	NA	NA	NA	NA	1	0	0	0	0	0	0	0	1	0	0	0	0	0	4/2/2013	0	1	0	0	0	0	1	0	0	0	0	1	0	1	2/16/2015	No	No	Yes	No	No	No	No
75	NA	0	0	0	300	0	NA	NA	NA	NA	NA	NA	0	0	0	1	0	0	0	0	1	1	0	1	0	0	7/23/2019	0	1	0	0	0	1	1	0	1	0	1	0	0	0	NA	No	Yes	Yes	Yes	Yes	No	Yes
79	NA	0	1	0	643	1	2/28/2019	4/9/2019	6/5/2019	4/3/2019	NA	NA	1	1	0	0	0	0	0	1	1	0	0	1	0	0	5/26/2017	1	0	0	0	0	1	1	0	0	0	0	1	0	0	NA	Yes	No	Yes	No	No	No	Yes
70	19.88	0	0	0	2349	0	NA	NA	NA	NA	NA	NA	0	0	1	0	0	0	0	0	1	0	0	0	0	0	12/12/2013	0	1	0	0	0	1	1	0	0	0	0	0	0	0	NA	No	Yes	Yes	No	No	No	No
82	NA	0	1	0	1006	0	NA	NA	NA	NA	NA	NA	0	1	0	0	0	0	0	1	1	1	1	0	0	0	8/16/2017	0	1	0	0	0	1	0	0	0	0	0	1	0	0	8/5/2018	Yes	Yes	Yes	No	Yes	No	No
70	NA	0	1	0	29	1	NA	8/22/2017	6/4/2018	NA	NA	NA	0	1	0	0	0	0	0	0	1	1	0	0	1	0	7/24/2017	0	1	0	0	0	1	1	0	1	1	0	1	0	0	NA	No	Yes	Yes	Yes	Yes	No	No
81	NA	0	0	0	52	1	NA	2/26/2018	NA	NA	NA	NA	0	0	0	0	1	0	0	0	1	1	0	1	0	0	1/5/2018	0	1	0	0	0	1	1	0	0	1	0	0	0	1	NA	No	Yes	Yes	Yes	Yes	Yes	Yes
77	36.43	0	1	0	2650	0	NA	NA	NA	NA	NA	NA	1	0	0	0	0	0	0	0	0	0	0	1	0	0	2/14/2013	0	1	0	1	0	0	1	0	0	0	1	1	0	1	8/10/2014	No	Yes	Yes	No	No	Yes	Yes
66	NA	0	1	0	23	1	NA	11/1/2017	NA	11/3/2017	NA	NA	0	0	1	0	0	0	0	0	1	0	1	1	0	0	10/9/2017	0	0	0	0	0	0	1	0	0	1	0	0	0	0	NA	No	Yes	Yes	No	Yes	Yes	Yes
76	29.07	0	1	0	47	1	4/4/2016	5/12/2016	NA	NA	NA	NA	0	1	0	0	0	0	0	0	1	0	0	1	0	0	2/17/2016	0	1	0	0	0	1	1	0	1	0	0	0	0	1	5/26/2016	No	No	Yes	Yes	No	No	Yes
82	NA	NA	1	0	1147	0	NA	NA	NA	NA	NA	NA	0	0	1	0	0	0	0	0	1	0	0	1	0	0	3/28/2017	0	1	0	0	0	1	1	0	0	0	0	0	0	0	7/4/2017	No	Yes	Yes	Yes	No	No	Yes
48	NA	0	1	0	916	0	NA	NA	NA	NA	NA	NA	0	0	0	0	0	1	0	0	1	0	0	0	0	0	11/14/2017	0	1	0	0	0	0	1	0	1	0	0	0	0	1	NA	No	No	Yes	Yes	Yes	No	No
67	34.44	0	1	0	210	1	2/21/2014	NA	NA	NA	NA	NA	1	0	0	0	0	0	0	0	1	1	0	1	0	0	7/26/2013	0	1	0	0	0	0	1	0	1	0	1	1	0	1	3/16/2016	No	Yes	Yes	No	No	No	Yes
72	30.64625	0	0	0	61	1	NA	9/9/2017	12/5/2019	10/25/2018	NA	NA	0	0	1	0	0	0	0	0	1	0	0	0	0	0	7/10/2017	0	1	1	0	0	1	1	1	0	0	0	0	0	1	NA	No	Yes	Yes	Yes	Yes	No	No
75	30.89333333	0	1	0	176	1	7/31/2013	9/7/2016	NA	NA	NA	NA	0	1	0	0	0	0	0	1	1	0	1	0	0	0	2/5/2013	0	1	0	0	0	1	0	0	0	1	0	0	0	1	NA	Yes	Yes	Yes	No	No	No	No
89	NA	0	0	0	1797	0	NA	NA	NA	NA	NA	NA	0	1	0	0	0	0	0	0	0	0	0	0	0	0	6/17/2015	0	1	0	0	0	1	0	0	0	1	0	0	0	0	12/26/2015	No	No	Yes	Yes	No	No	No
75	18.95	0	0	0	1694	0	NA	NA	NA	NA	NA	NA	0	1	0	0	0	0	0	0	1	0	0	0	0	0	9/28/2015	0	1	1	0	0	1	1	0	0	0	0	0	0	1	10/31/2015	No	No	Yes	Yes	No	No	No
66	NA	0	0	0	756	0	NA	NA	NA	NA	NA	NA	0	0	1	0	0	0	0	1	1	0	0	0	1	1	4/23/2018	0	1	0	0	0	1	1	0	0	0	0	0	0	1	5/13/2018	Yes	No	Yes	Yes	No	No	No
83	NA	0	1	0	43	1	NA	6/29/2019	NA	12/29/2019	NA	NA	0	0	1	0	0	0	0	1	1	0	1	0	0	0	5/17/2019	0	1	0	1	0	0	0	0	0	1	0	1	0	0	NA	Yes	Yes	Yes	No	No	Yes	No
57	NA	0	1	0	1336	0	NA	NA	NA	NA	NA	NA	0	0	1	0	0	0	0	0	1	1	0	0	0	0	9/20/2016	0	1	0	0	1	1	1	0	0	1	0	0	0	1	NA	No	Yes	Yes	Yes	No	No	No
75	41.82933333	0	1	0	314	1	NA	9/10/2015	NA	NA	NA	NA	1	1	0	0	0	0	0	0	1	0	0	0	0	0	10/31/2014	1	1	0	0	0	1	1	0	0	0	0	0	0	1	11/21/2015	No	No	Yes	No	No	Yes	No
56	NA	0	1	0	2264	0	NA	NA	NA	NA	NA	NA	1	0	0	0	0	0	0	1	1	0	0	0	0	0	3/7/2014	0	0	0	0	0	0	1	0	0	1	0	0	0	1	8/11/2014	Yes	No	Yes	No	Yes	No	No
89	NA	0	1	0	2051	0	NA	NA	NA	NA	NA	NA	0	0	1	0	0	0	0	0	0	0	0	0	0	0	10/6/2014	0	0	0	0	0	1	1	0	1	0	0	0	0	1	2/1/2015	No	Yes	Yes	No	Yes	No	No
64	NA	0	0	0	187	1	NA	9/11/2018	NA	NA	NA	NA	0	0	1	0	0	0	0	0	1	0	0	0	1	0	3/8/2018	0	1	0	0	1	1	1	0	0	0	0	1	0	1	10/19/2019	No	Yes	Yes	Yes	Yes	No	No
59	NA	0	0	0	2055	0	NA	NA	NA	NA	NA	NA	1	0	0	0	0	0	0	0	1	0	0	0	0	0	10/2/2014	0	0	0	1	0	0	1	0	0	0	0	1	0	1	NA	No	No	Yes	No	Yes	No	No
48	27.21	0	1	0	1228	1	NA	10/3/2016	NA	NA	NA	NA	1	0	0	0	0	0	0	0	1	0	0	0	0	0	5/24/2013	0	0	0	1	0	0	1	0	0	0	1	1	0	1	NA	No	No	Yes	No	No	No	No
74	25.04	0	0	0	212	1	11/16/2015	9/5/2013	NA	NA	NA	NA	0	1	0	0	0	0	0	0	0	0	0	0	0	0	2/5/2013	0	1	0	0	0	1	1	0	0	0	0	0	0	0	NA	No	No	Yes	No	No	No	No
70	28.675	0	1	0	167	1	NA	7/30/2013	NA	NA	NA	NA	0	1	0	0	0	0	0	0	1	1	0	1	0	1	2/13/2013	0	1	0	0	0	1	1	1	0	0	0	0	0	1	NA	No	No	Yes	No	No	No	Yes
58	NA	0	1	0	2194	0	NA	NA	NA	NA	NA	NA	1	0	0	0	0	0	0	1	1	0	0	0	0	0	5/16/2014	0	0	0	1	0	1	1	0	0	0	0	1	0	1	NA	Yes	No	Yes	No	No	No	No
73	20.12	0	0	0	1340	0	NA	NA	NA	NA	NA	NA	0	1	0	0	0	0	0	1	1	1	0	0	0	0	9/16/2016	0	1	0	0	0	1	1	0	0	0	0	0	0	1	10/1/2016	Yes	Yes	Yes	No	Yes	No	No
60	23.92	0	1	0	36	1	NA	1/8/2014	NA	NA	NA	NA	1	0	0	0	0	0	0	0	1	0	0	0	0	0	12/3/2013	0	0	1	1	0	0	1	0	0	0	1	1	0	1	9/24/2015	No	No	Yes	No	No	No	No
64	24.6525	0	1	0	2552	0	NA	NA	NA	NA	NA	NA	1	1	0	0	0	0	0	0	1	0	0	1	0	0	5/23/2013	0	0	0	0	0	0	1	1	0	0	0	1	0	1	NA	No	No	Yes	No	Yes	No	Yes
69	25.85157895	0	1	0	2	1	NA	2/14/2013	NA	NA	NA	NA	0	1	0	0	0	0	0	0	0	0	0	0	0	0	2/12/2013	0	1	0	0	0	1	1	0	1	0	0	0	0	1	NA	No	No	Yes	No	No	No	No
34	22.77	0	0	0	514	0	NA	NA	NA	NA	NA	NA	0	0	1	0	0	0	0	1	1	0	0	0	0	0	12/21/2018	0	0	0	0	0	0	1	0	0	0	0	0	0	0	5/5/2019	Yes	No	Yes	No	No	No	No
74	NA	0	0	0	942	0	NA	NA	NA	NA	NA	NA	0	0	1	0	0	0	0	0	1	1	0	1	0	0	10/19/2017	0	1	0	0	1	1	0	1	1	0	0	1	0	0	3/26/2018	No	Yes	Yes	Yes	Yes	Yes	Yes
62	NA	0	0	0	461	1	11/17/2019	4/21/2015	NA	NA	NA	NA	1	0	1	0	0	0	0	0	1	0	0	0	0	0	1/15/2014	0	1	1	0	0	0	1	1	0	0	0	1	1	1	NA	No	Yes	Yes	Yes	No	No	No
42	NA	0	0	0	2506	0	NA	NA	NA	NA	NA	NA	1	0	0	0	0	0	0	0	1	0	0	0	0	0	7/8/2013	0	0	0	0	0	0	1	0	0	0	0	1	0	1	NA	No	No	Yes	No	No	No	No
81	23.91235294	0	0	0	943	1	NA	9/5/2018	NA	NA	NA	NA	0	1	0	0	0	0	0	0	1	0	0	0	0	0	2/5/2016	0	0	0	0	0	1	1	0	0	0	0	0	0	1	9/14/2019	No	No	Yes	Yes	No	No	No
71	20.525	0	0	0	334	1	NA	6/30/2014	NA	NA	NA	NA	1	0	0	0	0	0	0	0	1	0	0	0	0	0	7/31/2013	0	1	0	0	0	0	0	0	0	0	0	0	0	1	7/15/2014	No	No	Yes	No	No	No	No
76	NA	0	0	0	681	1	NA	4/3/2015	NA	NA	NA	NA	1	0	0	0	0	0	0	0	1	0	0	0	0	0	5/22/2013	0	1	1	0	0	0	1	0	0	1	0	1	0	1	NA	No	No	Yes	No	No	No	No
46	NA	0	0	0	73	1	NA	9/9/2013	NA	NA	NA	NA	1	0	0	0	0	0	0	0	1	0	0	0	0	0	6/28/2013	0	0	0	1	0	0	1	0	0	0	0	1	0	1	NA	No	No	Yes	No	No	No	No
70	NA	0	1	0	634	0	NA	NA	NA	NA	NA	NA	0	0	0	1	0	0	0	0	1	1	0	1	0	0	8/23/2018	0	1	0	0	0	1	1	0	1	1	1	0	0	1	NA	No	No	Yes	No	Yes	Yes	Yes
57	23.15	0	1	0	479	0	NA	NA	NA	NA	NA	NA	1	1	0	0	0	0	0	0	1	0	0	0	0	0	1/25/2019	1	0	0	0	0	0	1	0	0	1	0	0	0	1	NA	No	Yes	Yes	No	No	No	No
64	27.29	0	0	0	2642	0	NA	NA	NA	NA	NA	NA	0	1	0	0	0	0	0	0	1	0	0	1	0	0	2/22/2013	0	1	1	0	0	1	1	0	0	0	0	0	1	1	NA	No	No	Yes	Yes	No	No	Yes
80	26.78	NA	1	0	60	1	12/15/2017	NA	10/1/2018	NA	NA	NA	0	1	0	0	0	0	0	0	1	0	1	1	0	0	10/16/2017	0	1	0	0	0	0	0	0	0	0	0	0	0	1	12/24/2018	No	Yes	Yes	No	Yes	Yes	Yes
64	NA	0	0	0	3	1	NA	6/25/2017	NA	NA	NA	NA	0	0	1	0	0	0	0	0	1	0	0	1	0	0	6/22/2017	0	1	1	0	0	1	1	0	1	0	0	0	0	1	11/14/2017	No	No	Yes	Yes	No	No	Yes
76	NA	0	1	0	2393	0	NA	NA	NA	NA	NA	NA	1	0	0	0	0	0	0	0	1	0	0	0	0	0	10/29/2013	0	1	0	0	0	0	1	0	0	0	0	1	0	0	1/7/2014	No	No	Yes	No	No	No	No
51	NA	0	0	0	894	0	NA	NA	NA	NA	NA	NA	1	1	0	0	0	0	0	0	1	0	0	0	0	0	12/6/2017	1	0	0	0	0	1	1	0	0	0	0	1	0	1	NA	No	No	Yes	No	Yes	No	No
52	NA	0	1	0	1186	0	NA	NA	NA	NA	NA	NA	0	1	0	0	0	0	0	0	1	1	0	0	0	0	2/17/2017	0	0	0	0	0	1	1	0	1	0	1	0	0	1	3/6/2017	No	Yes	Yes	No	No	No	No
67	28.93	0	1	0	317	1	NA	NA	1/4/2020	NA	NA	NA	0	0	1	0	0	0	0	1	1	1	0	1	0	1	2/21/2019	0	0	0	1	1	1	1	0	1	0	0	0	1	1	NA	Yes	Yes	Yes	No	Yes	No	Yes
57	22.525	0	0	0	699	1	NA	2/26/2017	NA	NA	NA	NA	1	1	0	0	0	0	0	0	1	0	0	0	0	0	3/30/2015	1	1	0	0	0	1	1	0	0	0	0	0	0	0	NA	No	No	Yes	No	No	No	No
60	NA	0	1	0	1075	1	NA	6/17/2019	NA	10/1/2019	NA	NA	0	1	0	0	0	0	0	1	1	1	0	0	1	0	7/7/2016	0	1	0	0	0	1	1	0	0	0	1	0	0	1	NA	Yes	Yes	Yes	Yes	No	No	No
61	25.1175	0	0	0	2464	0	NA	NA	NA	NA	NA	NA	0	0	1	0	0	0	0	0	1	0	0	0	0	0	8/19/2013	0	0	0	0	0	1	1	0	0	0	0	0	1	1	NA	No	No	Yes	No	No	No	No
70	23.945	0	1	0	424	0	NA	NA	NA	NA	NA	NA	0	0	1	0	0	0	0	0	1	1	0	1	0	0	3/21/2019	0	1	0	0	0	1	1	0	0	0	0	1	0	0	7/7/2021	No	Yes	Yes	Yes	No	No	Yes
75	NA	0	0	0	1279	0	NA	NA	NA	NA	NA	NA	0	0	0	1	0	0	0	0	1	0	1	0	1	1	11/16/2016	0	0	1	0	0	1	0	0	1	0	0	0	0	0	NA	No	Yes	Yes	No	Yes	No	No
59	32.62	0	1	0	292	1	3/26/2016	12/23/2015	NA	10/20/2016	NA	NA	1	1	0	0	0	0	0	0	1	0	0	0	0	0	3/6/2015	1	1	0	0	0	0	1	0	0	0	1	1	1	1	10/25/2016	No	No	Yes	No	No	No	No
76	23.25833333	0	1	0	805	0	NA	NA	NA	NA	NA	NA	0	1	0	0	0	0	0	0	1	1	0	1	0	0	3/5/2018	0	1	0	0	0	1	1	0	0	0	0	1	0	1	NA	No	Yes	Yes	No	No	No	Yes
71	26.73	0	1	0	44	1	NA	4/12/2017	NA	8/13/2015	NA	NA	0	1	0	0	0	0	0	1	1	1	0	0	0	1	6/30/2015	0	1	0	0	0	0	1	0	1	0	0	1	0	1	NA	Yes	Yes	Yes	Yes	Yes	No	No
77	33.38666667	0	1	0	72	1	7/18/2013	NA	NA	NA	NA	NA	1	0	0	0	0	0	0	0	1	1	0	0	0	0	5/7/2013	0	1	0	0	0	1	1	0	0	0	0	1	0	1	2/24/2014	No	Yes	Yes	Yes	No	Yes	No
74	34.335	0	1	0	567	1	NA	10/9/2014	NA	7/3/2018	NA	NA	1	0	0	0	0	0	0	0	1	0	0	0	0	0	3/21/2013	0	1	0	0	0	0	1	0	1	0	0	1	0	1	7/11/2018	No	Yes	Yes	No	No	No	No
82	NA	0	1	0	542	0	NA	NA	NA	NA	NA	NA	0	0	1	0	0	0	0	1	1	1	0	1	0	0	11/23/2018	0	1	0	0	1	1	1	1	1	0	0	1	0	1	10/13/2020	Yes	Yes	Yes	Yes	Yes	No	Yes
82	25.94	0	1	0	525	0	NA	NA	NA	NA	NA	NA	0	1	0	0	0	0	0	0	0	0	0	1	0	0	12/10/2018	0	1	0	1	0	0	1	0	0	0	0	1	0	0	8/5/2019	No	Yes	Yes	No	No	Yes	Yes
63	24.24083333	0	1	0	434	1	NA	NA	NA	2/20/2020	NA	NA	0	0	0	0	1	0	0	0	1	0	0	0	0	0	12/13/2018	0	0	0	0	0	1	1	0	1	0	0	0	0	1	NA	No	Yes	Yes	Yes	Yes	No	No
68	NA	0	0	0	802	0	NA	NA	NA	NA	NA	NA	0	0	0	0	1	0	0	1	1	1	1	1	0	0	3/8/2018	0	1	0	0	0	1	0	0	0	0	0	1	0	1	NA	Yes	Yes	Yes	Yes	Yes	No	Yes
65	NA	0	1	0	21	1	2/3/2017	NA	NA	NA	NA	NA	1	1	0	0	0	0	0	0	1	0	0	0	0	0	1/13/2017	1	1	0	0	0	1	1	0	0	0	0	0	1	0	2/5/2017	No	Yes	Yes	No	No	No	No
49	20.95	0	1	0	346	1	11/16/2017	10/28/2018	NA	NA	NA	NA	0	1	0	0	0	0	0	0	1	0	0	0	0	0	12/5/2016	0	0	0	1	0	1	1	1	0	0	0	1	0	1	NA	No	No	Yes	No	No	No	No
68	NA	0	1	0	1798	0	NA	NA	NA	NA	NA	NA	0	1	0	0	0	0	0	0	1	0	0	0	0	0	6/16/2015	0	1	0	0	0	1	1	0	0	0	0	1	0	1	11/15/2016	No	No	Yes	No	No	No	No
76	31.14	0	1	0	427	0	NA	NA	NA	NA	NA	NA	0	0	1	0	0	0	0	1	1	0	1	1	0	0	3/18/2019	0	1	0	0	0	1	1	0	1	0	0	0	0	0	NA	Yes	No	Yes	No	No	Yes	Yes
69	31.62857143	0	1	0	175	1	NA	8/16/2013	NA	NA	NA	NA	1	1	0	0	0	0	0	0	1	0	0	0	0	0	2/22/2013	1	1	0	0	0	1	1	0	0	0	1	0	0	0	NA	No	No	Yes	No	No	No	No
81	28.83	0	1	0	81	1	7/17/2017	NA	NA	7/17/2017	NA	NA	0	0	0	1	0	0	0	0	1	0	0	1	1	0	4/27/2017	0	1	0	0	0	1	1	0	1	1	0	0	0	1	7/26/2017	No	Yes	Yes	Yes	Yes	No	Yes
63	25.99	NA	1	0	203	1	NA	9/6/2013	NA	NA	NA	NA	1	1	0	0	0	0	0	0	0	0	0	0	0	0	2/15/2013	1	1	0	0	0	1	0	0	0	0	0	0	0	1	NA	No	No	Yes	Yes	No	No	No
56	NA	0	1	0	1411	0	NA	NA	NA	NA	NA	NA	0	0	1	0	0	0	0	0	1	1	0	0	0	0	7/7/2016	0	0	0	0	0	1	0	0	0	1	0	1	0	1	NA	No	No	Yes	No	No	No	No
42	20.60333333	0	0	0	1951	0	NA	NA	NA	NA	NA	NA	1	1	0	0	0	0	0	0	1	0	0	0	0	0	1/14/2015	1	1	0	0	0	0	1	0	0	0	0	1	0	1	NA	No	No	Yes	No	Yes	No	No
81	24.49333333	0	0	0	110	1	NA	12/18/2017	NA	NA	NA	NA	0	0	0	0	1	0	0	0	0	0	0	0	0	0	8/30/2017	0	0	1	1	0	0	0	0	0	0	0	0	0	0	NA	No	Yes	Yes	No	No	No	No
80	28.64	0	1	0	1117	0	NA	NA	NA	NA	NA	NA	0	0	0	1	0	0	0	1	1	0	0	0	1	0	4/27/2017	0	0	0	0	0	1	1	0	1	1	0	0	0	1	NA	Yes	Yes	Yes	No	No	No	No
48	NA	0	1	0	214	1	NA	11/13/2017	NA	NA	NA	NA	0	0	0	1	0	0	0	1	1	0	0	1	0	0	4/13/2017	0	1	0	0	0	1	1	1	0	0	1	0	0	0	NA	Yes	Yes	Yes	Yes	Yes	Yes	Yes
87	NA	0	0	0	1872	0	NA	NA	NA	NA	NA	NA	0	1	0	0	0	0	0	0	1	0	0	1	0	0	4/3/2015	0	1	0	0	0	1	1	0	1	0	0	0	0	1	6/22/2015	No	Yes	Yes	No	Yes	No	Yes
79	29.57	0	0	0	29	1	2/7/2017	1/20/2017	NA	NA	NA	NA	0	1	0	0	0	0	0	1	1	1	0	1	0	1	12/22/2016	0	0	1	0	1	0	1	0	0	0	0	1	0	1	3/31/2017	Yes	Yes	Yes	Yes	Yes	No	Yes
73	30.41	0	1	0	2630	0	NA	NA	NA	NA	NA	NA	1	0	0	0	0	0	0	0	1	0	0	0	0	0	3/6/2013	0	1	0	1	0	0	1	0	0	1	0	1	0	1	5/11/2013	No	No	Yes	No	No	No	No
83	NA	0	1	0	1825	1	NA	10/7/2019	NA	NA	NA	NA	1	0	0	0	0	0	0	1	1	1	0	1	0	0	10/8/2014	0	0	0	0	0	0	1	1	0	0	0	1	0	1	NA	Yes	Yes	Yes	No	No	No	Yes
49	NA	0	1	0	2638	0	NA	NA	NA	NA	NA	NA	0	1	0	0	0	0	0	0	0	0	0	0	0	0	2/26/2013	0	0	0	0	0	1	1	0	0	0	0	0	0	1	6/14/2013	No	No	Yes	Yes	No	Yes	No
71	NA	0	0	0	2632	0	NA	NA	NA	NA	NA	NA	1	1	0	0	0	0	0	0	0	0	0	0	0	0	3/4/2013	1	0	0	0	0	1	1	0	0	0	0	0	0	1	5/15/2013	No	No	Yes	No	No	No	No
74	25.38	NA	0	0	2373	0	NA	NA	NA	NA	NA	NA	0	0	1	0	0	0	0	0	1	1	0	1	0	0	11/18/2013	0	1	1	0	0	1	1	0	1	0	0	1	0	1	6/17/2014	No	Yes	Yes	Yes	No	No	Yes
62	24.35	0	0	0	49	1	NA	11/27/2014	NA	NA	NA	NA	1	1	0	0	0	0	0	0	1	0	1	0	0	0	10/9/2014	1	1	0	0	0	1	1	0	0	0	0	1	0	1	12/18/2014	No	No	Yes	Yes	Yes	No	No
71	NA	0	1	0	1526	0	NA	NA	NA	NA	NA	NA	0	1	0	0	0	0	0	0	1	0	0	0	0	0	3/14/2016	0	1	1	0	1	0	1	0	0	0	0	1	0	1	NA	No	No	Yes	Yes	Yes	No	No
74	NA	0	0	0	2519	0	NA	NA	NA	NA	NA	NA	0	1	0	0	0	0	0	0	0	0	0	0	0	0	6/25/2013	0	1	0	0	0	1	0	0	0	0	0	0	0	0	12/13/2013	No	Yes	Yes	No	No	No	No
73	NA	0	0	0	384	0	NA	NA	NA	NA	NA	NA	0	0	1	0	0	0	0	0	1	0	0	1	0	0	4/30/2019	0	0	1	0	0	1	1	0	1	0	0	0	0	1	NA	No	Yes	Yes	Yes	Yes	Yes	Yes
82	30.5	0	1	0	2	1	9/28/2018	NA	10/19/2018	10/19/2018	NA	NA	0	0	1	0	0	0	0	1	1	0	0	1	0	0	9/26/2018	0	1	0	0	0	1	1	0	1	0	0	0	0	1	7/20/2019	Yes	Yes	Yes	No	Yes	No	Yes
68	NA	0	1	0	1224	0	NA	NA	NA	NA	NA	NA	0	0	1	0	0	0	0	0	1	0	0	0	1	1	1/10/2017	0	0	1	0	0	0	1	0	1	0	1	0	0	1	9/21/2018	No	Yes	Yes	No	Yes	No	No
75	NA	0	1	0	100	1	1/9/2014	NA	NA	NA	NA	NA	0	1	0	0	0	0	0	0	1	0	0	1	0	0	10/1/2013	0	1	0	0	0	0	1	0	0	1	0	1	0	1	NA	No	No	Yes	No	No	No	Yes
76	22.25	0	1	0	280	1	NA	10/27/2016	NA	NA	NA	NA	0	1	0	0	0	0	0	1	1	0	1	0	0	0	1/21/2016	0	NA	0	0	0	1	1	1	0	1	0	0	1	1	3/14/2018	Yes	No	Yes	Yes	Yes	No	No
81	28.815	0	0	0	917	1	NA	5/29/2020	5/21/2020	NA	NA	NA	0	0	0	1	0	0	0	1	1	1	1	0	0	0	11/16/2017	0	1	1	0	1	1	1	0	0	0	0	0	0	1	5/28/2020	Yes	No	Yes	Yes	Yes	No	No
69	NA	0	1	0	105	1	7/30/2019	NA	NA	8/10/2019	NA	NA	1	1	1	0	0	0	0	1	1	1	0	0	0	1	4/16/2019	1	0	0	0	0	0	1	0	1	0	0	1	0	1	8/25/2019	Yes	Yes	Yes	Yes	Yes	No	No
79	NA	0	1	0	553	0	NA	NA	NA	NA	NA	NA	0	0	1	0	0	0	0	1	1	1	1	1	0	0	11/12/2018	0	1	0	0	0	1	1	0	0	0	0	0	0	1	4/11/2019	Yes	No	Yes	Yes	No	No	Yes
49	28.22	0	0	0	1705	0	NA	NA	NA	NA	NA	NA	1	1	0	0	0	0	0	1	1	1	0	0	1	0	9/17/2015	0	0	0	0	0	1	1	0	1	0	0	1	0	1	2/26/2016	Yes	Yes	Yes	No	Yes	No	No
72	NA	0	0	0	1813	0	NA	NA	NA	NA	NA	NA	0	1	0	0	0	0	0	1	1	0	0	1	0	0	6/1/2015	0	1	0	0	0	1	1	0	0	0	1	0	0	1	5/11/2017	Yes	Yes	Yes	Yes	No	Yes	Yes
71	26.86	0	1	0	255	1	7/20/2017	7/10/2017	NA	NA	NA	NA	0	1	0	0	0	0	0	0	1	1	1	0	0	0	10/28/2016	0	1	0	0	0	0	1	0	0	1	0	1	0	1	NA	No	Yes	Yes	No	Yes	No	No
51	NA	0	1	0	1264	0	NA	NA	NA	NA	NA	NA	0	1	0	0	0	0	0	0	1	0	1	0	0	0	12/1/2016	0	1	0	0	0	0	1	1	0	1	0	0	0	1	NA	No	Yes	Yes	Yes	Yes	No	No
69	NA	0	0	0	659	1	NA	11/14/2019	NA	NA	NA	NA	1	1	0	0	0	0	0	0	1	0	0	0	0	0	1/24/2018	1	0	0	0	0	0	0	0	0	0	0	0	0	1	NA	No	Yes	Yes	No	Yes	No	No
81	NA	0	0	0	41	1	10/31/2017	5/2/2018	NA	1/29/2018	NA	NA	0	0	1	0	0	0	0	1	1	1	1	1	0	1	9/20/2017	0	1	0	0	0	1	1	0	0	0	0	0	0	1	NA	Yes	Yes	Yes	Yes	Yes	No	Yes
64	26.61333333	0	1	0	108	1	NA	8/26/2013	NA	NA	NA	NA	1	1	0	0	0	0	0	0	0	0	0	0	0	0	5/10/2013	1	1	0	0	0	1	1	1	0	0	0	1	0	1	9/22/2017	No	No	Yes	Yes	No	No	No
64	26.701	0	0	0	1428	0	NA	NA	NA	NA	NA	NA	0	1	1	0	0	0	0	0	1	0	0	0	0	0	6/20/2016	0	1	0	0	1	1	1	0	0	0	0	1	0	1	11/26/2017	No	No	Yes	Yes	Yes	No	No
93	21.275	0	1	0	168	1	10/18/2017	NA	NA	NA	NA	NA	0	0	1	0	0	0	0	0	1	1	1	1	0	0	5/3/2017	0	1	0	0	0	0	1	0	0	1	0	1	1	1	NA	No	Yes	Yes	Yes	No	No	Yes
56	29.84666667	0	0	0	1099	0	NA	NA	NA	NA	NA	NA	1	1	0	0	0	0	0	0	1	0	0	1	0	0	5/15/2017	1	1	0	0	0	1	1	0	1	1	0	1	0	0	NA	No	No	Yes	No	Yes	No	Yes
65	NA	0	1	0	2447	0	NA	NA	NA	NA	NA	NA	1	0	0	0	0	0	0	0	1	0	0	0	0	0	9/5/2013	0	0	0	0	0	0	1	0	0	0	1	1	0	1	5/1/2014	No	No	Yes	No	Yes	No	No
45	NA	0	1	0	1179	0	NA	NA	NA	NA	NA	NA	1	1	0	0	0	0	0	0	1	0	0	0	0	0	2/24/2017	1	0	0	0	0	0	1	0	0	0	0	1	0	1	NA	No	Yes	Yes	No	No	No	No
74	36.17625	0	0	0	782	0	NA	NA	NA	NA	NA	NA	0	0	1	0	0	0	0	1	1	0	0	0	0	0	3/28/2018	0	0	1	0	0	0	1	0	1	1	0	1	0	0	NA	Yes	Yes	Yes	Yes	Yes	No	No
57	NA	0	0	0	2376	0	NA	NA	NA	NA	NA	NA	1	0	0	0	0	0	0	0	1	0	0	0	0	0	11/15/2013	0	0	0	1	0	0	1	0	0	0	0	1	0	1	12/21/2013	No	No	Yes	No	No	No	No
55	25.56	0	0	0	264	1	NA	3/3/2014	NA	NA	NA	NA	1	0	0	0	0	0	0	0	1	0	0	0	0	0	6/12/2013	0	1	0	0	0	1	1	0	0	0	0	1	0	1	NA	No	No	Yes	No	No	No	No
76	39.72	0	1	0	2433	0	NA	NA	NA	NA	NA	NA	1	1	0	0	0	0	0	0	1	0	0	0	0	0	9/19/2013	1	0	0	0	0	0	1	0	0	0	0	1	0	1	12/7/2013	No	Yes	Yes	No	Yes	No	No
47	31.38	0	0	0	545	0	NA	NA	NA	NA	NA	NA	1	1	0	0	0	0	0	0	1	0	0	0	1	1	11/20/2018	1	0	1	0	0	1	1	0	1	0	0	0	0	1	NA	No	No	Yes	No	No	No	No
90	NA	0	0	0	2534	0	NA	NA	NA	NA	NA	NA	1	0	0	0	0	0	0	0	1	1	0	0	0	0	6/10/2013	0	0	1	0	0	0	1	0	0	0	0	1	0	0	NA	No	No	Yes	No	No	No	No
90	32.58	0	0	0	1	1	NA	12/21/2013	NA	NA	NA	NA	0	0	1	0	0	0	0	0	1	1	0	0	0	0	12/20/2013	0	1	0	0	0	1	1	0	0	1	0	0	0	1	3/28/2014	No	Yes	Yes	Yes	No	No	No
66	NA	0	1	0	132	1	9/8/2013	9/16/2013	NA	10/23/2013	NA	NA	1	0	0	0	0	0	0	0	1	1	0	1	0	0	4/29/2013	0	1	0	0	0	1	1	0	0	0	1	1	0	1	9/25/2013	No	Yes	Yes	No	No	No	Yes
79	26.69	0	1	0	1043	0	NA	NA	NA	NA	NA	NA	0	0	1	0	0	0	0	1	1	1	0	1	0	0	7/10/2017	0	1	0	1	1	1	1	0	1	0	1	1	0	0	NA	Yes	Yes	Yes	No	Yes	Yes	Yes
49	25.955625	0	0	0	1176	1	NA	9/18/2017	NA	NA	NA	NA	0	1	0	0	0	0	0	0	1	1	0	0	0	0	6/30/2014	0	1	0	0	1	1	1	0	1	1	1	0	1	1	1/7/2021	No	Yes	Yes	Yes	Yes	No	No
52	NA	0	0	0	297	0	NA	NA	NA	NA	NA	NA	0	0	1	0	0	0	0	0	0	0	0	0	0	0	7/26/2019	0	1	0	0	0	1	1	0	0	0	0	0	0	1	9/21/2019	No	No	Yes	No	Yes	No	No
76	NA	0	0	0	487	0	NA	NA	NA	NA	NA	NA	0	0	1	0	0	0	0	1	1	1	0	0	0	0	1/17/2019	0	1	0	1	0	1	1	0	0	0	1	1	0	1	5/5/2019	Yes	Yes	Yes	No	Yes	Yes	No
76	NA	0	1	0	129	1	1/29/2019	11/29/2018	NA	NA	NA	NA	0	0	1	0	0	0	0	1	1	1	0	1	0	0	7/23/2018	0	1	0	0	0	0	0	0	0	0	0	1	0	0	1/27/2019	Yes	Yes	Yes	No	Yes	Yes	Yes
70	24.83	0	0	0	1241	1	NA	4/4/2019	NA	NA	NA	NA	0	1	0	0	0	0	0	0	1	1	0	0	0	0	11/10/2015	0	0	0	0	0	0	0	0	0	0	0	0	0	1	NA	No	Yes	Yes	No	Yes	No	No
69	19.37	NA	0	0	1795	0	NA	NA	NA	NA	NA	NA	1	1	0	0	0	0	0	1	1	0	0	1	1	0	6/19/2015	1	1	0	0	0	0	1	0	0	0	0	1	0	1	NA	Yes	No	Yes	No	No	No	Yes
78	23.13464286	0	0	0	247	1	NA	6/11/2014	NA	NA	NA	NA	0	0	1	0	0	0	0	1	1	0	0	0	0	0	10/7/2013	0	0	0	0	0	1	1	0	0	0	0	0	0	1	NA	Yes	Yes	Yes	No	No	No	No
66	NA	0	0	0	745	1	2/1/2020	NA	NA	NA	NA	NA	1	1	0	0	0	0	0	0	1	0	0	1	0	0	1/17/2018	0	0	0	0	0	1	1	0	0	1	0	1	0	1	NA	No	Yes	Yes	No	No	No	Yes
54	NA	0	0	0	2517	0	NA	NA	NA	NA	NA	NA	1	0	0	0	0	0	0	0	1	0	0	0	0	0	6/27/2013	0	1	0	0	0	1	1	0	0	0	0	1	0	1	NA	No	No	Yes	No	No	No	No
62	25.3	0	1	0	325	1	NA	12/22/2018	NA	6/26/2019	NA	6/25/2019	1	1	0	0	0	0	0	0	1	0	0	1	1	0	1/31/2018	0	1	0	0	0	1	1	0	0	0	0	1	0	1	NA	No	Yes	Yes	No	No	No	Yes
80	NA	0	1	0	98	1	NA	10/30/2018	NA	NA	NA	NA	0	0	0	1	0	0	0	1	0	1	1	1	0	0	7/24/2018	0	1	0	0	0	1	1	0	0	1	0	0	0	1	NA	Yes	Yes	Yes	No	Yes	No	Yes
59	NA	0	1	0	871	0	NA	NA	NA	NA	NA	NA	0	0	1	0	0	0	0	0	1	1	0	0	0	0	12/29/2017	0	1	0	0	0	1	1	0	0	0	0	0	0	1	NA	No	Yes	Yes	Yes	Yes	No	No
52	30.48	0	0	0	360	0	NA	NA	NA	NA	NA	NA	0	0	0	1	0	0	0	0	1	0	0	0	0	0	5/24/2019	0	0	1	0	0	0	1	0	0	0	0	0	0	1	NA	No	No	Yes	No	No	Yes	No
66	25.23	0	1	0	84	1	6/29/2017	NA	NA	6/29/2017	NA	NA	0	0	0	1	0	0	0	0	1	1	0	1	0	0	4/6/2017	0	0	0	0	0	1	1	0	0	1	0	0	0	1	11/10/2017	No	Yes	Yes	No	Yes	No	Yes
62	NA	0	1	0	19	1	NA	2/27/2019	NA	NA	NA	NA	0	0	0	1	0	0	0	1	1	1	0	1	0	0	2/8/2019	0	1	0	0	0	1	1	1	1	0	0	0	0	1	7/2/2019	Yes	Yes	Yes	Yes	Yes	No	Yes
69	35.395	0	1	0	1130	0	NA	NA	NA	NA	NA	NA	0	1	0	0	0	0	0	1	1	0	0	1	0	0	4/14/2017	0	1	0	0	0	1	1	0	1	0	0	0	0	1	NA	Yes	No	Yes	Yes	No	Yes	Yes
89	NA	0	1	0	2399	0	NA	NA	NA	NA	NA	NA	1	0	0	0	0	0	0	1	0	0	0	0	0	0	10/23/2013	0	1	0	0	0	0	1	0	0	0	0	1	0	0	3/7/2014	Yes	Yes	Yes	No	No	Yes	No
83	30.37	0	1	0	9	1	9/18/2016	11/4/2016	NA	10/24/2016	NA	NA	0	1	0	0	0	0	0	1	1	0	0	1	1	0	9/9/2016	0	1	0	0	0	1	1	0	0	0	0	0	0	1	NA	Yes	Yes	Yes	No	No	Yes	Yes
72	29.55375	0	1	0	55	1	2/20/2017	10/12/2018	NA	NA	NA	NA	0	0	0	0	1	0	0	1	1	0	0	1	0	0	12/27/2016	0	1	0	0	0	0	1	0	1	1	0	1	0	1	NA	Yes	No	Yes	No	Yes	No	Yes
72	NA	0	1	0	1210	0	NA	NA	NA	NA	NA	NA	0	1	0	0	0	0	0	0	1	0	0	0	0	0	1/24/2017	0	1	0	0	0	1	1	0	1	0	0	0	0	1	8/18/2019	No	No	Yes	No	No	No	No
40	NA	0	1	0	1900	0	NA	NA	NA	NA	NA	NA	1	1	0	0	0	0	0	0	1	0	0	0	0	0	3/6/2015	1	0	0	0	0	0	1	0	0	0	0	1	0	0	9/16/2015	No	Yes	Yes	No	Yes	No	No
73	32.785	0	1	0	466	0	NA	NA	NA	NA	NA	NA	0	0	1	0	0	0	0	0	1	0	0	1	0	0	2/7/2019	0	1	0	0	1	1	1	0	1	0	0	0	0	1	6/27/2019	No	No	Yes	No	No	No	Yes
89	29.31	0	1	0	560	0	NA	NA	NA	NA	NA	NA	0	0	1	0	0	0	0	1	1	1	1	1	0	0	11/5/2018	0	0	0	0	0	1	1	1	0	0	0	1	0	1	4/19/2019	Yes	Yes	Yes	No	Yes	No	Yes
61	NA	0	1	0	5	1	7/23/2017	NA	NA	NA	NA	NA	0	1	0	0	0	0	0	1	1	0	0	0	0	0	7/18/2017	0	1	0	0	0	1	1	0	1	0	0	0	0	1	8/28/2017	Yes	Yes	Yes	Yes	No	No	No
54	NA	0	1	0	243	1	NA	9/26/2016	NA	NA	NA	NA	0	1	0	0	0	0	0	0	1	0	0	0	0	0	1/27/2016	0	1	0	0	0	1	1	0	1	0	0	0	0	1	1/14/2017	No	No	Yes	No	No	No	No
65	NA	0	0	0	175	1	NA	9/14/2018	NA	NA	NA	NA	0	0	1	0	0	0	0	0	1	0	0	0	0	0	3/23/2018	0	1	0	0	0	1	1	0	1	1	0	1	0	1	NA	No	No	Yes	No	No	No	No
71	NA	0	0	0	941	0	NA	NA	NA	NA	NA	NA	1	1	0	0	0	0	0	0	1	1	0	0	0	0	10/20/2017	1	1	0	0	0	1	1	0	1	0	0	0	0	1	9/16/2018	No	Yes	Yes	No	Yes	Yes	No
75	26.6	0	1	0	8	1	NA	NA	5/31/2018	7/8/2018	NA	NA	0	0	0	1	0	0	0	0	1	0	1	1	0	0	5/23/2018	0	1	0	0	0	1	1	0	0	0	0	1	0	1	NA	No	Yes	Yes	Yes	Yes	Yes	Yes
21	NA	0	0	0	571	0	NA	NA	NA	NA	NA	NA	0	1	0	0	0	0	0	0	1	0	0	0	0	0	10/25/2018	0	0	0	0	1	0	0	0	0	0	0	1	0	0	NA	No	No	Yes	No	No	No	No
60	41.36	0	0	0	524	0	NA	NA	NA	NA	NA	NA	0	1	0	0	0	0	0	0	1	0	0	0	0	0	12/11/2018	0	1	0	0	0	1	1	1	0	0	0	0	0	0	NA	No	Yes	Yes	No	No	Yes	No
49	38.7	0	1	0	1021	0	NA	NA	NA	NA	NA	NA	0	0	0	1	0	0	0	0	1	0	0	0	0	0	8/1/2017	0	0	0	0	0	0	1	0	1	0	0	0	1	1	NA	No	Yes	Yes	No	Yes	No	No
65	14.625	0	1	0	473	0	NA	NA	NA	NA	NA	NA	0	0	1	0	0	0	0	0	1	1	0	0	0	0	1/31/2019	0	1	0	0	0	0	0	0	0	0	0	0	0	1	3/11/2019	No	No	Yes	Yes	No	No	No
94	NA	0	1	0	914	0	NA	NA	NA	NA	NA	NA	0	1	0	0	0	0	0	1	1	1	1	1	1	1	11/16/2017	0	1	0	0	0	1	1	1	1	0	0	0	0	1	1/18/2018	Yes	Yes	Yes	Yes	Yes	No	Yes
58	NA	0	1	0	749	0	NA	NA	NA	NA	NA	NA	0	0	1	0	0	0	0	0	1	0	0	0	0	0	4/30/2018	0	1	0	0	0	1	1	0	0	0	0	0	1	1	3/6/2019	No	No	Yes	No	No	No	No
71	39.295	0	1	0	155	1	NA	3/28/2019	NA	NA	NA	NA	0	0	1	0	0	0	0	1	1	0	0	0	0	0	10/24/2018	0	1	0	0	1	1	1	0	1	1	0	0	0	1	11/17/2020	Yes	Yes	Yes	No	Yes	No	No
65	NA	0	0	0	615	0	NA	NA	NA	NA	NA	NA	0	1	0	0	0	0	0	0	1	0	0	0	0	0	9/11/2018	0	1	1	0	0	1	1	1	1	1	0	0	0	1	1/26/2019	No	No	Yes	No	No	No	No
63	NA	0	1	0	892	0	NA	NA	NA	NA	NA	NA	0	0	1	0	0	0	0	0	1	1	0	0	1	0	12/8/2017	0	1	0	0	0	1	0	0	0	0	0	0	0	1	NA	No	Yes	Yes	No	Yes	No	No
62	NA	0	1	0	315	0	NA	NA	NA	NA	NA	NA	1	1	0	0	0	0	0	0	1	0	0	0	0	0	7/8/2019	1	1	0	0	0	1	1	0	1	1	0	0	0	1	NA	No	No	Yes	Yes	Yes	Yes	No
73	NA	0	1	0	1210	0	NA	NA	NA	NA	NA	NA	0	0	0	1	0	0	0	1	1	1	1	1	0	1	1/24/2017	0	1	0	0	0	1	1	0	0	0	0	1	0	1	4/11/2018	Yes	Yes	Yes	Yes	Yes	No	Yes
64	NA	0	1	0	488	0	NA	NA	NA	NA	NA	NA	0	0	1	0	0	0	0	0	1	0	0	0	0	0	1/16/2019	0	1	0	0	1	1	1	0	0	0	0	0	0	0	NA	No	No	Yes	Yes	No	No	No
62	NA	0	1	0	313	1	NA	5/14/2017	NA	NA	NA	NA	0	1	0	0	0	0	0	0	1	0	0	0	0	0	7/5/2016	0	1	0	0	1	1	1	0	1	0	0	0	0	1	NA	No	No	Yes	Yes	Yes	No	No
72	24.02307692	0	0	0	71	1	10/20/2015	1/6/2019	NA	3/29/2018	NA	NA	0	1	0	0	0	0	0	0	1	0	0	1	0	0	8/10/2015	0	1	0	0	0	1	1	0	1	0	0	0	0	1	1/13/2019	No	Yes	Yes	No	No	No	Yes
72	NA	0	0	0	501	0	NA	NA	NA	NA	NA	NA	0	0	1	0	0	0	0	0	1	0	0	0	0	0	1/3/2019	0	0	1	0	0	1	1	0	1	0	0	0	0	1	1/8/2019	No	No	Yes	No	Yes	No	No
64	NA	0	1	0	978	1	NA	12/17/2019	NA	NA	NA	NA	1	1	0	0	0	0	0	0	1	0	0	0	0	0	4/13/2017	0	0	0	0	0	1	1	1	1	1	0	1	0	1	NA	No	Yes	Yes	No	No	No	No
80	21.33882353	0	0	0	1327	0	NA	NA	NA	NA	NA	NA	0	1	0	0	0	0	0	0	1	0	0	1	0	0	9/29/2016	0	0	1	0	1	1	1	1	0	0	0	0	0	1	NA	No	Yes	Yes	No	No	No	Yes
74	28.56	0	1	0	96	1	8/19/2019	NA	NA	NA	NA	NA	0	0	0	1	0	0	0	1	1	1	0	0	0	0	5/15/2019	0	1	0	0	0	1	1	1	0	0	0	0	0	1	2/6/2020	Yes	Yes	Yes	Yes	No	No	No
65	NA	0	1	0	279	0	NA	NA	NA	NA	NA	NA	0	0	0	1	0	0	0	0	1	1	0	0	0	0	8/13/2019	0	1	0	0	0	1	1	0	1	0	0	0	0	1	9/11/2019	No	Yes	Yes	Yes	No	No	No
58	NA	0	0	0	529	1	NA	3/26/2017	NA	NA	NA	NA	1	1	1	0	0	0	0	0	1	0	0	0	0	0	10/14/2015	1	1	0	0	0	0	1	0	1	0	0	1	0	1	NA	No	No	Yes	No	Yes	No	No
39	NA	0	0	0	540	1	NA	NA	9/28/2019	NA	NA	NA	1	1	0	0	0	0	0	0	1	0	0	0	0	0	4/6/2018	1	0	0	0	1	1	1	0	1	1	1	0	0	1	NA	No	No	Yes	No	Yes	No	No
48	NA	0	1	0	679	0	NA	NA	NA	NA	NA	NA	0	0	0	0	1	0	0	0	1	0	0	1	0	0	7/9/2018	0	0	0	0	0	1	1	0	1	0	0	0	0	0	10/1/2018	No	Yes	Yes	No	Yes	No	Yes
54	NA	0	1	0	411	0	NA	NA	NA	NA	NA	NA	0	0	1	0	0	0	0	0	1	1	0	0	0	0	4/3/2019	0	1	0	1	0	1	1	1	1	0	0	0	0	1	6/23/2020	No	No	Yes	Yes	No	No	No
68	37.13	0	1	0	118	1	NA	7/27/2017	NA	NA	NA	NA	0	1	0	0	0	0	0	1	1	0	0	1	0	0	3/31/2017	0	1	0	0	0	0	0	0	0	0	0	0	0	1	NA	Yes	Yes	Yes	Yes	Yes	No	Yes
80	NA	0	1	0	487	0	NA	NA	NA	NA	NA	NA	0	1	0	0	0	0	0	0	0	1	0	1	0	0	1/17/2019	0	1	0	0	0	0	0	0	1	1	0	0	0	1	6/25/2019	No	No	Yes	Yes	Yes	No	Yes
64	30.55	0	1	0	1468	0	NA	NA	NA	NA	NA	NA	0	1	0	0	0	0	0	0	1	1	0	0	0	0	5/11/2016	0	1	0	0	1	1	1	1	0	0	1	0	0	1	1/10/2018	No	Yes	Yes	No	No	No	No
79	NA	0	0	0	23	1	2/14/2018	4/16/2018	NA	NA	NA	NA	0	1	0	0	0	0	0	0	0	0	0	0	0	0	1/22/2018	0	1	0	0	0	1	1	0	0	0	0	1	0	0	NA	No	No	Yes	No	No	No	No
58	25.8475	0	0	0	2454	0	NA	NA	NA	NA	NA	NA	0	0	1	0	0	0	0	0	0	1	0	0	0	0	8/29/2013	0	1	0	0	0	1	0	0	0	0	0	0	0	0	NA	No	No	Yes	No	No	No	No
55	NA	0	1	0	689	0	NA	NA	NA	NA	NA	NA	1	1	0	0	0	0	0	0	1	0	0	0	0	0	6/29/2018	0	1	0	0	0	1	1	0	1	1	0	0	0	1	6/19/2021	No	Yes	Yes	Yes	No	No	No
85	27.04741935	0	0	0	7	1	7/1/2016	8/21/2017	NA	NA	NA	NA	0	1	0	0	0	0	0	0	1	1	0	1	0	0	6/24/2016	0	1	0	0	0	1	1	0	0	0	1	0	0	1	NA	No	Yes	Yes	No	Yes	Yes	Yes
72	NA	0	1	0	385	0	NA	NA	NA	NA	NA	NA	0	0	1	0	0	0	0	0	1	0	0	0	0	0	4/29/2019	0	1	0	0	0	0	1	0	1	0	0	0	0	1	NA	No	Yes	Yes	No	No	No	No
80	28.15	0	1	0	1392	0	NA	NA	NA	NA	NA	NA	0	0	0	0	1	0	0	0	1	1	1	0	0	1	7/26/2016	0	1	0	0	0	1	1	0	0	1	0	1	0	0	7/17/2017	No	Yes	Yes	Yes	No	No	No
76	25.09454545	0	1	0	144	1	5/27/2016	7/9/2016	NA	NA	NA	NA	0	1	0	0	0	0	0	0	1	0	0	0	0	0	1/4/2016	0	1	0	0	0	0	1	0	1	1	1	0	0	1	9/4/2016	No	Yes	Yes	No	Yes	No	No
65	NA	0	1	0	539	0	NA	NA	NA	NA	NA	NA	1	1	0	0	0	0	0	0	1	0	0	0	0	0	11/26/2018	1	0	0	0	0	1	1	0	0	0	0	1	0	0	NA	No	No	Yes	No	No	No	No
59	NA	0	0	0	482	0	NA	NA	NA	NA	NA	NA	0	0	0	1	0	0	0	0	1	0	0	1	0	0	1/22/2019	0	1	0	0	0	1	1	0	1	0	0	0	0	1	8/14/2019	No	Yes	Yes	Yes	Yes	No	Yes
74	NA	0	1	0	16	1	10/26/2017	6/30/2016	7/5/2016	12/19/2016	NA	NA	0	1	0	0	0	0	0	1	1	1	1	1	1	1	6/14/2016	0	1	0	0	1	1	1	0	1	0	0	0	0	1	9/27/2018	Yes	Yes	Yes	Yes	Yes	No	Yes
77	19.16	0	1	0	139	1	NA	NA	NA	2/14/2019	NA	NA	0	0	1	0	0	0	0	1	1	1	0	1	0	0	9/28/2018	0	1	0	0	1	1	1	0	1	0	0	0	0	1	NA	Yes	Yes	Yes	No	Yes	Yes	Yes
88	NA	0	1	0	242	1	NA	11/15/2016	NA	NA	NA	NA	0	0	1	0	0	0	0	1	1	1	1	1	0	1	3/18/2016	0	0	0	0	1	0	1	0	0	1	0	1	0	1	2/2/2018	Yes	Yes	Yes	No	No	No	Yes
68	30.27	0	1	0	35	1	2/23/2017	2/23/2017	NA	2/23/2017	NA	NA	1	1	0	0	0	0	0	1	1	0	0	0	0	0	1/19/2017	1	0	0	0	0	0	1	0	1	0	0	1	0	1	3/12/2017	Yes	No	Yes	No	No	No	No
79	18.095	NA	0	0	136	1	NA	4/7/2017	NA	NA	NA	NA	0	1	0	0	0	0	0	0	1	0	0	1	0	0	11/22/2016	0	1	0	0	0	1	1	0	0	0	0	1	0	0	NA	No	No	Yes	Yes	No	No	Yes
96	NA	0	1	0	266	1	NA	NA	NA	4/18/2016	NA	NA	0	0	1	0	0	0	0	1	1	0	0	0	0	0	7/27/2015	0	1	0	0	0	0	1	0	0	1	0	1	0	0	NA	Yes	Yes	Yes	No	No	No	No
60	NA	0	1	0	916	0	NA	NA	NA	NA	NA	NA	0	0	0	1	0	0	0	0	1	0	0	0	0	0	11/14/2017	0	1	0	0	0	1	1	1	1	0	0	0	0	1	NA	No	Yes	Yes	No	Yes	Yes	No
69	38.52159091	0	0	0	146	1	1/5/2017	NA	NA	3/31/2016	NA	NA	0	1	0	0	0	0	0	0	1	0	1	0	1	1	11/6/2015	0	1	1	0	0	1	1	0	0	1	0	0	0	1	NA	No	Yes	Yes	Yes	Yes	Yes	No
66	37.095	0	0	0	112	1	NA	7/26/2018	NA	NA	NA	NA	0	1	0	0	0	0	0	0	1	0	0	0	0	0	4/5/2018	0	1	0	0	0	1	1	0	0	0	0	0	0	1	NA	No	No	Yes	No	No	No	No
45	26.62	0	0	0	1201	0	NA	NA	NA	NA	NA	NA	0	0	0	1	0	0	0	0	1	0	0	0	0	0	2/2/2017	0	0	1	0	0	1	1	0	0	0	0	0	0	1	NA	No	Yes	Yes	No	Yes	No	No
70	29.88	0	0	0	633	1	NA	7/13/2015	NA	4/8/2020	NA	NA	0	1	0	0	0	0	0	0	0	0	0	1	0	0	10/18/2013	0	1	0	0	0	1	1	0	1	0	1	0	0	1	4/7/2020	No	Yes	Yes	No	No	No	Yes
67	NA	0	0	0	121	1	NA	4/12/2019	NA	NA	NA	NA	1	1	0	0	0	0	0	0	0	0	0	1	0	0	12/12/2018	1	0	0	0	1	0	0	0	0	0	0	1	0	0	NA	No	Yes	Yes	No	No	Yes	Yes
87	NA	0	1	0	833	0	NA	NA	NA	NA	NA	NA	0	0	0	0	1	0	0	0	1	1	0	1	0	0	2/5/2018	0	1	0	0	0	1	1	0	0	1	0	0	0	1	NA	No	Yes	Yes	Yes	No	No	Yes
77	NA	0	1	0	363	0	NA	NA	NA	NA	NA	NA	0	0	0	1	0	0	0	0	1	1	0	0	0	0	5/21/2019	0	1	0	0	0	1	1	0	1	1	0	0	0	1	11/12/2019	No	No	Yes	No	Yes	No	No
85	NA	0	1	0	112	1	9/23/2019	NA	NA	NA	NA	NA	0	1	0	0	0	0	0	1	1	1	0	0	0	0	6/3/2019	0	0	0	0	1	0	1	0	0	1	0	1	0	0	NA	Yes	Yes	Yes	No	Yes	No	No
85	NA	NA	0	0	1721	0	NA	NA	NA	NA	NA	NA	0	1	0	0	0	0	0	0	1	1	0	0	0	0	9/1/2015	0	0	1	0	0	1	1	0	0	0	0	0	0	0	12/8/2015	No	No	Yes	Yes	Yes	Yes	No
79	35.62	0	1	0	3	1	4/24/2019	5/5/2018	NA	NA	NA	NA	0	0	1	0	0	0	0	0	1	0	1	1	0	0	5/2/2018	0	1	0	0	0	1	1	0	0	0	0	1	0	1	NA	No	Yes	Yes	No	Yes	No	Yes
61	18.82	0	0	0	1287	1	NA	NA	NA	6/12/2019	NA	NA	1	1	0	0	0	0	0	0	1	0	0	0	0	0	12/3/2015	0	1	0	0	0	0	1	1	0	1	1	1	0	1	NA	No	No	Yes	Yes	No	No	No
66	NA	0	1	0	380	1	NA	9/20/2019	NA	NA	NA	NA	0	0	1	0	0	0	0	0	1	0	0	1	0	0	9/5/2018	0	1	0	0	0	1	1	1	0	0	0	0	0	1	NA	No	Yes	Yes	Yes	Yes	Yes	Yes
69	26.47	0	0	0	417	0	NA	NA	NA	NA	NA	NA	0	0	0	1	0	0	0	0	1	0	0	0	0	0	3/28/2019	0	0	1	0	0	1	1	0	0	0	0	0	0	0	NA	No	No	Yes	No	No	No	No
63	NA	0	0	0	32	1	NA	5/21/2018	NA	NA	NA	NA	0	1	0	0	0	0	0	0	1	0	0	0	0	0	4/19/2018	0	0	0	0	0	1	1	0	0	0	0	0	0	1	12/14/2018	No	Yes	Yes	No	Yes	No	No
89	NA	0	0	0	272	0	NA	NA	NA	NA	NA	NA	0	0	0	0	1	0	0	1	1	1	0	1	1	0	8/20/2019	0	1	0	0	0	1	0	0	0	0	0	1	0	1	9/19/2020	Yes	Yes	Yes	Yes	Yes	Yes	Yes
76	NA	0	0	0	521	0	NA	NA	NA	NA	NA	NA	0	0	1	0	0	0	0	0	1	0	1	0	0	0	12/14/2018	0	1	0	0	0	1	1	0	1	0	0	0	0	1	1/25/2019	No	No	Yes	No	Yes	No	No
62	22.92	0	0	0	1035	0	NA	NA	NA	NA	NA	NA	0	0	1	0	0	0	0	0	1	0	0	0	0	0	7/18/2017	0	1	0	0	0	1	1	0	1	0	1	1	0	1	NA	No	No	Yes	No	No	No	No
66	NA	0	0	0	1830	1	NA	10/11/2019	NA	NA	NA	NA	1	0	0	0	0	0	0	0	1	0	0	1	0	0	10/7/2014	0	0	1	0	0	1	1	0	0	0	0	1	0	1	NA	No	No	Yes	No	No	No	Yes
63	27.285	0	1	0	1082	0	NA	NA	NA	NA	NA	NA	0	1	0	0	0	0	0	0	1	0	0	0	0	0	6/1/2017	0	1	0	0	0	1	1	0	0	0	0	0	0	1	2/21/2018	No	No	Yes	Yes	No	No	No
68	NA	0	1	0	358	1	NA	7/2/2019	9/3/2019	NA	NA	NA	0	0	1	0	1	0	0	0	0	0	0	0	1	0	7/9/2018	0	1	0	0	0	1	0	1	0	0	0	0	0	0	NA	No	Yes	Yes	No	Yes	No	No
76	28.39	0	0	0	217	1	6/20/2018	NA	NA	NA	NA	NA	0	0	1	0	0	0	0	0	1	0	0	1	0	0	11/15/2017	0	1	0	0	0	1	1	0	0	0	0	0	0	1	6/20/2018	No	Yes	Yes	Yes	No	Yes	Yes
71	NA	0	1	0	941	0	NA	NA	NA	NA	NA	NA	0	0	0	1	0	0	0	0	1	1	0	1	1	0	10/20/2017	0	1	0	0	0	1	1	0	0	0	0	0	0	1	NA	No	Yes	Yes	Yes	No	Yes	Yes
71	NA	0	0	0	25	1	4/19/2018	NA	NA	NA	4/17/2018	NA	0	0	0	0	1	0	0	0	0	0	0	0	0	0	3/23/2018	0	1	0	0	0	1	1	1	0	0	0	0	0	0	9/16/2018	No	Yes	Yes	Yes	No	No	No
76	27.14	0	1	0	26	1	8/21/2019	NA	NA	NA	NA	NA	0	0	1	0	0	0	0	0	1	1	0	1	0	0	7/26/2019	0	1	0	0	0	1	1	0	1	1	0	0	0	1	11/25/2020	No	Yes	Yes	Yes	Yes	No	Yes
74	19.88	0	1	0	460	1	NA	NA	NA	10/17/2018	NA	NA	1	1	0	0	0	0	0	1	1	1	0	1	1	0	7/14/2017	1	1	0	1	0	1	1	1	0	1	0	1	0	0	1/27/2020	Yes	Yes	Yes	Yes	No	No	Yes
86	16.3	0	0	0	1832	0	NA	NA	NA	NA	NA	NA	0	1	0	0	0	0	0	0	1	0	0	0	0	0	5/13/2015	0	1	0	0	0	1	1	0	1	0	0	0	0	1	8/16/2015	No	Yes	Yes	Yes	Yes	Yes	No
60	30.48333333	0	0	0	75	1	1/29/2019	NA	NA	1/31/2019	NA	NA	0	0	0	0	1	0	0	1	1	0	1	0	1	0	11/15/2018	0	1	0	0	0	1	0	1	0	0	0	0	0	1	2/19/2019	Yes	No	Yes	Yes	Yes	No	No
67	19.35	0	0	0	1071	1	NA	NA	9/26/2016	NA	NA	NA	0	0	1	0	0	0	0	0	1	0	0	0	0	0	10/21/2013	0	1	0	0	0	1	1	0	0	1	0	0	0	1	NA	No	No	Yes	No	No	No	No
65	NA	0	0	0	1798	0	NA	NA	NA	NA	NA	NA	1	1	0	0	0	0	0	0	1	0	0	0	0	0	6/16/2015	1	0	0	0	0	0	1	0	0	1	0	1	0	1	NA	No	No	Yes	No	No	No	No
62	NA	0	1	0	341	0	NA	NA	NA	NA	NA	NA	1	1	0	0	0	0	0	0	1	0	0	0	0	0	6/12/2019	1	1	0	0	0	1	1	0	1	1	0	0	0	1	NA	No	Yes	Yes	No	Yes	No	No
54	27.51	0	1	0	2119	0	NA	NA	NA	NA	NA	NA	1	1	0	0	0	0	0	0	1	0	0	0	0	0	7/30/2014	0	1	0	0	0	1	1	0	0	0	0	0	0	1	NA	No	No	Yes	Yes	Yes	Yes	No
48	25.96	0	1	0	948	1	NA	8/11/2016	NA	NA	NA	NA	1	0	1	0	0	0	0	0	1	0	0	0	0	0	1/6/2014	0	1	0	0	0	1	1	0	1	0	0	1	0	1	NA	No	No	Yes	No	No	No	No
65	23.54	0	1	0	2349	0	NA	NA	NA	NA	NA	NA	0	1	0	0	0	0	0	0	0	1	0	0	0	0	12/12/2013	0	1	0	0	0	1	0	0	0	0	0	0	0	1	10/8/2014	No	Yes	Yes	No	No	No	No
67	34.97	0	1	0	33	1	9/13/2019	NA	NA	NA	NA	NA	0	0	1	0	0	0	0	1	1	0	0	0	0	1	8/11/2019	0	1	0	0	0	1	1	0	0	0	0	0	0	1	NA	Yes	No	Yes	Yes	No	No	No
70	23.2	0	1	0	59	1	5/5/2016	4/11/2016	NA	NA	NA	NA	1	1	0	0	0	0	0	0	1	0	0	0	0	0	2/12/2016	1	1	0	0	0	0	0	0	1	0	1	1	0	1	6/4/2016	No	Yes	Yes	Yes	Yes	No	No
67	NA	0	0	0	1005	0	NA	NA	NA	NA	NA	NA	1	1	0	0	0	0	0	0	1	0	0	0	0	0	8/17/2017	1	1	0	0	0	0	1	1	1	0	0	1	0	1	NA	No	Yes	Yes	Yes	Yes	No	No
64	NA	0	1	0	2061	0	NA	NA	NA	NA	NA	NA	1	1	0	0	0	0	0	0	1	0	0	1	0	0	9/26/2014	0	1	0	0	1	0	1	0	0	0	0	1	0	1	NA	No	Yes	Yes	No	Yes	No	Yes
60	25.63333333	0	1	0	121	1	9/27/2019	7/15/2016	NA	12/13/2019	NA	NA	0	1	0	0	0	0	0	0	1	0	0	0	0	0	3/16/2016	0	1	0	0	0	0	1	0	1	1	1	1	0	1	NA	No	No	Yes	No	Yes	No	No
34	24.0325	0	1	0	959	1	NA	8/6/2019	NA	NA	NA	NA	0	0	0	1	0	0	0	0	1	0	0	0	0	0	12/20/2016	0	0	0	0	0	0	0	0	0	0	0	0	0	1	NA	No	No	Yes	Yes	No	No	No
49	25.378	0	1	0	2114	0	NA	NA	NA	NA	NA	NA	1	1	0	0	0	0	0	0	0	0	0	0	0	0	8/4/2014	1	0	0	0	0	0	0	0	1	0	1	0	0	0	9/13/2016	No	No	Yes	No	No	No	No
67	NA	0	0	0	85	1	7/23/2014	NA	NA	NA	NA	NA	1	0	0	0	0	0	0	0	1	0	0	0	0	0	4/29/2014	0	0	0	1	0	1	1	0	0	1	0	1	0	1	12/14/2014	No	No	Yes	Yes	No	No	No
66	31.76	0	1	0	11	1	4/27/2018	NA	NA	NA	NA	NA	1	1	0	0	0	0	0	0	1	1	1	0	0	0	4/16/2018	1	0	0	1	0	1	1	0	0	0	0	1	0	1	6/29/2018	No	Yes	Yes	No	No	No	No
71	26.53	0	1	0	151	1	4/21/2014	NA	NA	NA	NA	NA	0	1	0	0	0	0	0	0	1	1	0	0	0	0	11/21/2013	0	1	0	0	0	1	1	0	0	0	0	0	0	1	NA	No	No	Yes	Yes	No	No	No
66	NA	0	0	0	1342	0	NA	NA	NA	NA	NA	NA	0	1	0	0	0	0	0	0	0	0	0	0	0	1	9/14/2016	0	1	0	0	0	1	0	0	0	0	0	0	0	0	9/23/2016	No	Yes	Yes	Yes	No	No	No
72	29.13176471	0	0	0	1741	1	2/17/2020	NA	NA	NA	NA	NA	0	1	0	0	0	0	0	0	0	0	0	0	0	0	5/13/2015	0	1	0	0	0	1	0	1	0	0	0	0	0	0	6/13/2020	No	No	Yes	Yes	No	No	No
66	NA	0	1	0	72	1	1/19/2019	NA	NA	NA	NA	NA	1	1	0	0	0	0	0	0	1	0	0	0	0	0	11/8/2018	1	1	0	0	0	1	1	0	1	0	0	1	0	0	1/21/2019	No	Yes	Yes	No	No	No	No
74	NA	0	0	0	44	1	6/30/2016	6/27/2016	6/8/2016	NA	NA	NA	0	1	0	0	0	0	0	0	1	0	0	0	1	1	4/25/2016	0	1	0	0	0	1	1	0	0	0	0	0	0	1	6/29/2016	No	Yes	Yes	Yes	Yes	No	No
92	30.4	0	0	0	34	1	1/23/2014	NA	NA	NA	NA	NA	0	1	0	0	0	0	0	0	1	0	0	0	0	0	12/20/2013	0	1	0	0	0	1	1	0	0	0	0	0	0	0	12/26/2015	No	Yes	Yes	No	No	No	No
84	NA	0	0	0	102	1	2/16/2017	3/10/2017	NA	2/7/2017	NA	NA	0	0	1	0	0	0	0	0	1	0	0	0	0	0	10/28/2016	0	1	1	0	0	1	0	0	1	0	0	0	0	1	NA	No	Yes	Yes	No	Yes	No	No
74	NA	0	0	0	825	0	NA	NA	NA	NA	NA	NA	0	0	1	0	0	0	0	0	1	1	0	0	0	0	2/13/2018	0	1	1	0	0	1	1	0	0	0	0	0	0	1	NA	No	Yes	Yes	No	No	Yes	No
31	NA	0	1	0	2198	0	NA	NA	NA	NA	NA	NA	1	0	0	0	0	0	0	0	1	0	0	0	0	0	5/12/2014	0	0	0	1	0	0	1	0	0	0	0	1	0	1	NA	No	No	Yes	No	No	No	No
61	NA	0	1	0	248	1	NA	NA	NA	3/6/2020	NA	NA	1	1	0	0	0	0	0	1	1	1	1	1	0	1	7/2/2019	1	1	0	0	0	1	1	0	1	0	0	0	0	0	NA	Yes	Yes	Yes	Yes	Yes	Yes	Yes
64	35.45	NA	1	0	2320	0	NA	NA	NA	NA	NA	NA	0	0	1	0	0	0	0	0	1	1	0	0	0	0	1/10/2014	0	0	0	0	0	1	0	0	0	0	0	0	0	1	NA	No	No	Yes	No	No	No	No
74	NA	0	0	0	1644	0	NA	NA	NA	NA	NA	NA	0	1	0	0	0	0	0	0	1	0	0	0	0	0	11/17/2015	0	0	0	0	0	1	1	0	0	0	0	0	0	1	NA	No	Yes	Yes	No	No	No	No
75	31.48	0	1	0	131	1	NA	8/5/2014	NA	NA	NA	NA	0	0	0	1	0	0	0	0	1	0	0	1	0	0	3/27/2014	0	1	0	0	0	1	1	0	0	0	0	0	0	1	NA	No	No	Yes	No	No	No	Yes
63	NA	0	1	0	157	1	NA	6/20/2019	NA	NA	NA	NA	0	0	0	1	0	0	0	0	0	1	0	1	0	0	1/14/2019	0	1	0	0	0	1	0	0	0	0	0	0	0	1	NA	No	Yes	Yes	No	No	Yes	Yes
64	25.02	0	1	0	244	1	6/5/2019	6/18/2019	NA	NA	6/5/2019	NA	0	0	1	0	0	0	0	0	1	1	0	0	0	0	10/4/2018	0	1	0	0	0	1	1	0	1	0	0	0	0	1	6/22/2019	No	No	Yes	Yes	Yes	No	No
79	24.945	0	1	0	90	1	7/21/2014	7/22/2014	NA	NA	7/21/2014	NA	0	0	0	1	0	0	0	0	1	1	0	1	0	0	4/22/2014	0	1	0	0	0	1	1	0	0	0	0	0	0	1	7/23/2014	No	Yes	Yes	No	No	No	Yes
80	23.47	0	1	0	1	1	7/14/2016	NA	NA	NA	NA	NA	0	0	1	0	0	0	0	0	1	1	0	1	0	0	7/13/2016	0	1	0	0	0	1	0	0	0	0	0	1	0	1	10/22/2016	No	Yes	Yes	No	Yes	No	Yes
62	30.67	0	0	0	372	1	NA	7/7/2016	NA	NA	NA	NA	1	0	1	0	0	0	0	0	1	0	0	0	0	0	7/1/2015	0	1	0	0	0	0	1	0	0	0	0	1	0	1	NA	No	No	Yes	No	No	No	No
79	NA	0	0	0	431	1	NA	6/12/2018	NA	NA	NA	NA	0	0	1	0	0	0	0	0	1	0	0	0	0	0	4/7/2017	0	0	0	0	0	1	1	0	0	1	1	1	0	1	NA	No	No	Yes	No	Yes	No	No
74	NA	0	0	0	1090	0	NA	NA	NA	NA	NA	NA	0	0	1	0	0	0	0	1	1	1	0	1	1	1	5/24/2017	0	1	0	0	0	1	1	0	0	0	0	1	0	0	9/3/2017	Yes	Yes	Yes	No	No	No	Yes
63	NA	0	0	0	542	0	NA	NA	NA	NA	NA	NA	0	1	0	0	0	0	0	0	0	1	0	0	0	0	11/23/2018	0	1	0	0	0	0	0	0	0	0	0	0	0	1	2/9/2019	No	Yes	Yes	Yes	Yes	Yes	No
81	NA	0	1	0	170	1	NA	11/26/2016	NA	NA	NA	NA	0	1	0	0	0	0	0	0	1	0	0	0	0	0	6/9/2016	0	1	0	0	1	1	1	0	0	0	1	1	0	1	5/22/2017	No	Yes	Yes	Yes	No	Yes	No
66	NA	0	1	0	18	1	NA	2/23/2016	NA	NA	NA	NA	1	1	0	0	0	0	0	1	1	1	0	1	1	0	2/5/2016	1	0	0	0	0	0	1	0	0	0	0	1	0	1	3/15/2016	Yes	Yes	Yes	No	Yes	No	Yes
64	NA	0	1	0	301	1	9/11/2019	NA	NA	NA	NA	NA	1	1	0	0	0	0	0	0	1	1	1	1	1	1	11/14/2018	1	1	0	0	0	1	0	0	0	0	0	0	0	1	NA	No	Yes	Yes	Yes	No	No	Yes
61	NA	0	0	0	16	1	8/1/2018	NA	NA	NA	NA	NA	0	0	1	0	0	0	0	0	0	0	0	0	1	0	7/16/2018	0	1	1	0	0	1	1	0	0	0	0	0	0	1	NA	No	Yes	Yes	No	No	No	No
78	NA	0	1	0	1620	0	NA	NA	NA	NA	NA	NA	0	0	1	0	0	0	0	0	1	1	0	1	0	0	12/11/2015	0	0	0	0	0	0	1	0	0	1	1	1	0	1	NA	No	No	Yes	No	No	Yes	Yes
68	25.275	0	1	0	679	1	NA	3/1/2019	NA	NA	NA	NA	1	1	0	0	0	0	0	0	1	0	0	0	0	0	4/21/2017	1	1	0	0	0	1	1	0	1	0	0	1	0	1	NA	No	No	Yes	Yes	No	No	No
73	28.93	0	1	0	1628	0	NA	NA	NA	NA	NA	NA	0	1	0	0	0	0	0	1	1	0	0	1	0	0	12/3/2015	0	0	0	0	0	1	1	0	0	0	0	0	0	1	NA	Yes	Yes	Yes	Yes	Yes	Yes	Yes
64	NA	0	1	0	722	1	3/11/2016	3/23/2016	NA	NA	NA	NA	1	1	0	0	0	0	0	0	1	1	0	0	0	0	3/20/2014	0	0	0	0	0	1	1	0	0	1	0	1	0	1	5/9/2016	No	Yes	Yes	No	No	Yes	No
63	27.96	0	1	0	82	1	NA	NA	NA	7/31/2016	NA	NA	0	1	0	0	0	0	0	0	1	0	0	0	0	0	5/11/2016	0	1	0	1	0	1	1	0	0	0	0	0	0	1	7/31/2016	No	Yes	Yes	Yes	Yes	Yes	No
32	26.32	0	0	0	254	1	6/15/2018	NA	NA	NA	NA	NA	0	0	1	1	0	0	0	1	1	0	0	0	0	0	10/4/2017	0	0	1	0	0	1	1	0	1	0	0	0	0	1	10/28/2018	Yes	Yes	Yes	No	No	No	No
79	19.84142857	0	0	0	123	1	1/13/2017	5/5/2017	NA	NA	NA	NA	0	1	0	0	0	0	0	1	1	0	0	1	0	0	9/12/2016	0	1	0	0	0	1	1	1	1	0	0	0	0	1	NA	Yes	Yes	Yes	Yes	Yes	No	Yes
75	NA	0	1	0	753	0	NA	NA	NA	NA	NA	NA	1	1	0	0	0	0	0	0	1	1	0	1	0	1	4/26/2018	1	1	0	0	0	1	1	0	1	1	0	1	0	1	NA	No	Yes	Yes	Yes	No	Yes	Yes
67	NA	0	0	0	35	1	11/21/2016	12/7/2016	NA	11/21/2016	NA	NA	0	1	0	0	0	0	0	0	1	0	0	1	0	0	10/17/2016	0	1	0	0	0	1	1	0	0	0	1	0	0	1	12/7/2016	No	No	Yes	No	No	No	Yes
56	NA	0	1	0	2139	0	NA	NA	NA	NA	NA	NA	0	0	0	0	0	1	0	0	1	0	0	0	0	0	7/10/2014	0	1	0	0	0	1	1	0	0	0	0	0	0	1	NA	No	Yes	Yes	Yes	Yes	No	No
67	NA	0	0	0	509	0	NA	NA	NA	NA	NA	NA	0	1	0	0	0	0	0	1	1	1	0	1	0	1	12/26/2018	0	0	0	0	0	0	1	0	0	0	0	1	0	0	NA	Yes	Yes	Yes	No	No	No	Yes
67	28.8	0	0	0	44	1	NA	1/14/2015	NA	NA	NA	NA	0	0	0	1	0	0	0	0	0	0	0	0	0	0	12/1/2014	0	1	0	0	0	1	0	0	1	0	0	0	0	0	NA	No	Yes	Yes	No	No	No	No
74	NA	0	1	0	264	1	NA	12/15/2018	NA	NA	NA	NA	0	0	0	1	0	0	0	0	1	1	0	1	0	0	3/26/2018	0	1	0	0	0	0	1	0	0	1	0	1	0	1	NA	No	Yes	Yes	No	No	No	Yes
84	NA	0	1	0	10	1	NA	2/6/2017	NA	NA	NA	NA	0	1	0	0	0	0	0	0	1	0	1	1	0	0	1/27/2017	0	1	0	0	0	1	1	0	1	1	0	0	0	0	NA	No	Yes	Yes	No	Yes	Yes	Yes
66	37.11125	0	0	0	203	1	NA	6/29/2015	NA	NA	NA	NA	0	1	0	0	0	0	0	0	0	0	0	0	0	0	12/8/2014	0	0	1	0	0	1	1	1	1	1	0	0	0	1	NA	No	No	Yes	No	No	No	No
85	NA	0	1	0	88	1	12/12/2014	6/23/2014	NA	NA	NA	NA	1	0	0	0	0	0	0	0	1	0	0	0	0	0	3/27/2014	0	0	0	0	0	1	1	0	0	0	0	1	0	1	NA	No	No	Yes	No	No	No	No
71	NA	0	1	0	297	1	8/1/2019	NA	NA	NA	NA	NA	0	0	1	0	0	0	0	0	1	0	0	0	0	0	10/8/2018	0	1	0	0	0	1	1	0	0	0	0	1	0	1	NA	No	Yes	Yes	No	No	No	No
61	32.72	0	1	0	948	0	NA	NA	NA	NA	NA	NA	1	1	0	0	0	0	0	0	1	0	0	0	0	0	10/13/2017	1	1	0	0	1	1	1	0	0	0	0	0	0	1	7/10/2018	No	No	Yes	No	No	No	No
46	NA	0	1	0	1753	0	NA	NA	NA	NA	NA	NA	0	0	1	0	0	0	0	0	1	0	0	0	0	0	7/31/2015	0	1	0	0	0	0	1	0	0	0	1	1	0	1	9/7/2015	No	No	Yes	No	No	No	No
75	NA	0	0	0	357	1	NA	4/8/2015	NA	NA	NA	NA	1	0	1	0	0	0	0	0	1	0	0	0	0	0	4/16/2014	0	0	0	0	0	0	1	0	0	0	0	1	0	1	6/27/2015	No	Yes	Yes	No	Yes	Yes	No
42	27.99	0	1	0	1375	0	NA	NA	NA	NA	NA	NA	0	0	1	0	0	0	0	0	1	0	0	0	0	0	8/12/2016	0	1	0	0	0	0	0	0	1	0	0	0	0	0	11/22/2016	No	No	Yes	No	Yes	No	No
78	NA	0	1	0	27	1	8/30/2017	NA	6/28/2016	7/6/2017	NA	NA	0	1	0	0	0	0	0	0	1	1	0	1	1	0	6/1/2016	0	0	0	1	0	1	1	0	0	0	0	1	0	1	NA	No	Yes	Yes	No	Yes	No	Yes
65	NA	0	1	0	538	1	8/3/2017	NA	NA	NA	NA	NA	1	1	0	0	0	0	0	0	1	0	0	0	0	0	2/12/2016	1	0	0	0	0	0	1	0	0	0	0	1	0	0	NA	No	Yes	Yes	Yes	No	No	No
73	26.54	0	1	0	2041	0	NA	NA	NA	NA	NA	NA	0	0	1	0	0	0	0	0	1	0	0	0	0	0	10/16/2014	0	0	0	0	0	0	1	0	0	0	0	0	0	0	NA	No	No	Yes	No	No	No	No
71	21.59	0	1	0	460	0	NA	NA	NA	NA	NA	NA	0	1	0	0	0	0	0	0	1	0	0	0	0	0	2/13/2019	0	1	0	0	0	1	0	0	0	0	0	1	0	1	NA	No	No	Yes	Yes	No	No	No
82	NA	0	1	0	349	0	NA	NA	NA	NA	NA	NA	0	0	1	0	0	0	0	0	1	0	0	1	0	0	6/4/2019	0	0	0	1	0	0	1	0	1	0	0	1	0	0	NA	No	Yes	Yes	No	No	Yes	Yes
74	NA	0	1	0	1917	0	NA	NA	NA	NA	NA	NA	1	0	0	0	0	0	0	0	0	0	0	0	0	0	2/17/2015	0	0	0	0	0	0	0	0	0	0	0	1	0	0	NA	No	Yes	Yes	No	No	No	No
98	NA	0	0	0	682	0	NA	NA	NA	NA	NA	NA	0	1	0	0	0	0	0	0	0	0	0	0	0	0	7/6/2018	0	0	0	0	0	1	0	0	0	0	0	0	0	0	7/23/2019	No	Yes	Yes	No	No	Yes	No
70	21.865	0	0	0	776	0	NA	NA	NA	NA	NA	NA	0	0	1	0	0	0	0	0	0	0	0	0	0	0	4/3/2018	0	1	0	0	0	1	0	0	0	0	0	0	0	1	NA	No	No	Yes	Yes	No	No	No
72	NA	0	1	0	784	0	NA	NA	NA	NA	NA	NA	0	0	1	0	0	0	0	0	1	0	0	0	0	1	3/26/2018	0	1	0	0	0	1	1	0	0	1	0	1	0	1	NA	No	Yes	Yes	Yes	Yes	Yes	No
71	30.36	0	0	0	316	1	1/28/2020	1/25/2020	NA	NA	NA	NA	0	0	1	0	1	0	0	1	1	1	0	1	1	1	3/15/2019	0	1	1	0	0	1	0	0	0	0	0	1	0	1	1/26/2020	Yes	Yes	Yes	Yes	Yes	Yes	Yes
81	NA	0	1	0	1700	0	NA	NA	NA	NA	NA	NA	0	1	0	0	0	0	0	1	1	1	0	0	0	0	9/22/2015	0	1	0	0	0	1	1	0	0	1	0	0	0	1	7/17/2016	Yes	No	Yes	Yes	No	Yes	No
66	NA	0	0	0	495	0	NA	NA	NA	NA	NA	NA	0	1	0	0	0	0	0	0	1	1	0	1	0	0	1/9/2019	0	1	0	0	0	1	1	0	1	1	0	0	0	1	10/13/2019	No	Yes	Yes	Yes	Yes	No	Yes
79	NA	0	0	0	1453	0	NA	NA	NA	NA	NA	NA	1	1	0	0	0	0	0	0	1	0	0	1	0	0	5/26/2016	1	0	0	0	0	1	1	0	0	0	0	1	0	0	9/9/2016	No	Yes	Yes	No	Yes	No	Yes
96	NA	0	1	0	156	1	1/25/2015	NA	NA	NA	NA	NA	1	0	0	0	0	0	0	1	1	1	0	0	0	0	8/22/2014	0	0	0	0	0	0	1	0	0	0	0	1	0	1	NA	Yes	Yes	Yes	No	No	Yes	No
41	30.16	0	1	0	719	0	NA	NA	NA	NA	NA	NA	1	1	0	0	0	0	0	0	1	0	0	0	0	0	5/30/2018	0	1	0	0	1	1	1	0	1	0	0	1	0	1	1/25/2020	No	No	Yes	No	No	No	No
76	NA	0	0	0	2048	0	NA	NA	NA	NA	NA	NA	0	0	1	0	0	0	0	0	1	0	0	0	0	0	10/9/2014	0	1	0	0	0	0	1	0	0	1	0	1	0	1	4/11/2015	No	Yes	Yes	No	No	No	No
29	16.09	0	1	0	42	1	11/22/2016	NA	NA	NA	NA	NA	1	1	0	0	0	0	0	1	1	0	0	0	0	1	10/12/2016	1	1	0	0	0	1	1	0	0	0	0	0	1	1	11/22/2016	Yes	Yes	Yes	Yes	No	No	No
68	27.41	0	1	0	2111	0	NA	NA	NA	NA	NA	NA	0	1	0	0	0	0	0	0	0	0	0	0	0	0	8/7/2014	0	1	0	0	0	1	1	0	0	0	0	0	0	0	10/2/2014	No	No	Yes	No	No	No	No
78	28.02	NA	1	0	1671	0	NA	NA	NA	NA	NA	NA	0	1	0	0	0	0	0	0	1	1	0	0	0	0	10/21/2015	0	0	0	0	0	1	1	0	0	0	0	0	0	1	4/13/2016	No	Yes	Yes	Yes	Yes	No	No
50	NA	0	0	0	22	1	NA	10/18/2014	NA	NA	NA	NA	0	0	1	0	0	0	0	0	1	0	0	0	0	0	9/26/2014	0	1	0	0	0	0	1	0	0	0	1	1	0	1	NA	No	No	Yes	No	No	No	No
67	NA	0	0	0	75	1	12/16/2014	NA	1/7/2015	1/16/2015	NA	NA	1	1	0	0	0	0	0	0	1	0	0	0	0	0	10/2/2014	1	1	0	0	0	1	1	0	0	0	0	0	1	1	1/21/2015	No	No	Yes	Yes	No	No	No
70	NA	0	0	0	1411	0	NA	NA	NA	NA	NA	NA	0	1	0	0	0	0	0	0	1	0	0	0	0	0	7/7/2016	0	1	0	0	0	1	1	0	0	0	0	0	0	1	NA	No	Yes	Yes	No	Yes	No	No
47	NA	0	0	0	1467	0	NA	NA	NA	NA	NA	NA	0	0	0	1	0	0	0	0	1	0	0	0	0	0	5/12/2016	0	1	0	0	0	1	1	0	1	1	0	0	0	1	8/17/2016	No	No	Yes	No	No	No	No
73	NA	0	1	0	458	0	NA	NA	NA	NA	NA	NA	0	0	1	0	0	0	0	0	1	0	0	0	0	0	2/15/2019	0	1	0	0	0	1	1	0	0	0	1	0	0	1	5/17/2019	No	No	Yes	No	Yes	No	No
70	28.11	0	1	0	592	0	NA	NA	NA	NA	NA	NA	0	0	1	0	0	0	0	0	0	0	0	0	0	0	10/4/2018	0	1	0	0	0	1	0	0	1	0	0	0	0	0	NA	No	No	Yes	No	Yes	No	No
76	NA	0	1	0	618	1	NA	9/6/2019	NA	NA	NA	NA	0	1	0	0	0	0	0	0	1	0	0	0	0	0	12/27/2017	0	1	0	0	0	1	1	0	0	0	0	0	0	1	9/29/2020	No	No	Yes	Yes	No	No	No
65	NA	0	0	0	1118	0	NA	NA	NA	NA	NA	NA	0	0	1	0	0	0	0	0	1	0	0	1	0	1	4/26/2017	0	1	0	0	0	1	1	0	1	0	0	1	0	1	5/31/2017	No	Yes	Yes	No	Yes	Yes	Yes
77	27.07	0	0	0	566	0	NA	NA	NA	NA	NA	NA	0	0	1	0	0	0	0	0	1	0	1	1	0	0	10/30/2018	0	1	0	0	0	1	1	0	0	1	0	1	0	0	12/30/2020	No	Yes	Yes	No	No	Yes	Yes
82	28.165	0	0	0	2103	0	NA	NA	NA	NA	NA	NA	1	1	0	0	0	0	0	1	1	0	0	0	0	0	8/15/2014	1	1	1	0	0	1	1	0	0	0	1	0	0	1	1/26/2015	Yes	Yes	Yes	No	Yes	No	No
72	22.39	0	1	0	938	0	NA	NA	NA	NA	NA	NA	0	0	1	0	0	0	0	0	1	0	0	0	0	0	10/23/2017	0	0	0	0	0	1	1	0	0	1	0	0	0	1	NA	No	Yes	Yes	No	Yes	No	No
81	NA	0	1	0	899	0	NA	NA	NA	NA	NA	NA	0	0	0	1	0	0	0	1	1	1	0	1	0	1	12/1/2017	0	1	0	0	0	1	0	0	0	0	0	0	0	0	NA	Yes	Yes	Yes	Yes	No	Yes	Yes
62	NA	0	0	0	1886	0	NA	NA	NA	NA	NA	NA	1	1	0	0	0	0	0	0	1	0	0	0	0	0	3/20/2015	0	0	0	0	0	0	1	1	0	1	0	1	0	0	NA	No	No	Yes	No	No	No	No
54	25.89	0	1	0	126	1	NA	7/9/2015	NA	NA	NA	NA	1	1	0	0	0	0	0	0	1	1	0	0	0	0	3/5/2015	1	1	0	0	0	1	1	0	0	0	0	0	0	1	NA	No	Yes	Yes	Yes	No	No	No
77	31.96	0	1	0	286	1	3/5/2018	NA	NA	NA	NA	NA	1	1	0	0	0	0	0	1	1	1	0	0	0	0	5/23/2017	1	0	0	0	0	0	1	0	1	0	0	1	0	1	9/23/2018	Yes	Yes	Yes	No	No	No	No
62	NA	0	1	0	2069	0	NA	NA	NA	NA	NA	NA	1	0	0	0	0	0	0	0	1	0	0	0	0	0	9/18/2014	0	1	0	0	0	0	1	0	0	0	0	1	0	1	NA	No	Yes	Yes	No	Yes	No	No
55	NA	0	0	0	1327	0	NA	NA	NA	NA	NA	NA	0	0	0	1	0	0	0	0	1	0	0	0	0	0	9/29/2016	0	0	0	0	0	0	1	0	1	0	0	0	0	0	NA	No	Yes	Yes	No	Yes	No	No
45	33.7	0	0	0	56	1	3/31/2017	10/11/2016	NA	NA	NA	NA	0	1	0	0	0	0	0	0	1	0	0	0	0	0	8/16/2016	0	1	0	0	0	1	1	0	1	0	1	0	0	1	12/14/2016	No	No	Yes	Yes	Yes	No	No
83	27.515	0	0	0	147	1	NA	6/30/2016	NA	NA	NA	NA	0	1	0	0	0	0	0	0	1	0	0	0	0	0	2/4/2016	0	0	1	0	0	1	1	0	0	0	0	0	0	1	NA	No	Yes	Yes	No	No	No	No
65	25.2684	0	0	0	624	1	NA	12/3/2016	NA	NA	NA	NA	1	1	0	0	0	0	0	0	1	0	0	0	0	0	3/20/2015	1	0	0	0	0	1	1	0	1	1	0	0	0	1	NA	No	No	Yes	No	No	No	No
65	NA	0	1	0	123	1	NA	9/20/2016	NA	NA	NA	NA	0	1	0	0	0	0	0	1	1	1	1	1	0	0	5/20/2016	0	0	0	0	0	0	1	0	0	1	0	0	0	1	11/14/2016	Yes	Yes	Yes	No	Yes	Yes	Yes
45	NA	0	0	0	1746	0	NA	NA	NA	NA	NA	NA	0	1	0	0	0	0	0	0	1	0	0	0	0	0	8/7/2015	0	0	0	0	0	1	1	0	0	0	0	0	0	0	NA	No	No	Yes	No	Yes	No	No
80	26.45	0	1	0	37	1	NA	8/7/2016	11/29/2016	8/23/2016	NA	NA	1	1	0	0	0	0	0	0	1	0	0	0	0	0	7/1/2016	1	0	0	0	0	1	1	0	1	0	1	1	0	1	12/8/2016	No	No	Yes	No	No	No	No
52	NA	0	0	0	493	0	NA	NA	NA	NA	NA	NA	1	1	1	0	0	0	0	0	1	0	0	0	0	0	1/11/2019	1	1	0	0	0	1	1	0	1	0	0	0	0	1	7/25/2019	No	No	Yes	No	Yes	No	No
80	NA	0	1	0	962	0	NA	NA	NA	NA	NA	NA	1	1	0	0	0	0	0	1	1	1	1	1	0	0	9/29/2017	1	1	0	0	0	0	1	0	0	1	0	1	0	0	NA	Yes	Yes	Yes	Yes	Yes	No	Yes
60	29.86	0	0	0	1120	0	NA	NA	NA	NA	NA	NA	1	0	0	0	0	0	0	0	1	0	0	0	0	1	4/24/2017	0	1	1	0	0	1	1	0	0	0	0	0	0	1	8/14/2017	No	No	Yes	No	No	No	No
77	NA	0	1	0	1949	1	NA	1/30/2020	NA	NA	NA	NA	1	1	0	0	0	0	0	0	1	0	0	1	0	0	9/29/2014	0	1	0	0	1	0	1	1	0	0	1	1	0	1	NA	No	Yes	Yes	No	No	No	Yes
70	30.2	0	1	0	125	1	2/12/2015	NA	NA	NA	NA	NA	1	1	0	0	0	0	0	1	1	1	0	1	0	0	10/10/2014	1	0	0	0	0	1	1	0	0	0	0	0	0	1	2/20/2015	Yes	No	Yes	No	Yes	No	Yes
36	22.905	0	1	0	690	0	NA	NA	NA	NA	NA	NA	0	0	0	0	1	0	0	0	1	0	0	0	0	0	6/28/2018	0	0	0	0	0	1	1	0	1	1	0	0	0	0	12/10/2018	No	Yes	Yes	No	No	No	No
69	NA	0	1	0	1048	0	NA	NA	NA	NA	NA	NA	0	0	1	0	0	0	0	0	1	0	0	0	0	0	7/5/2017	0	0	0	0	0	1	1	0	1	1	0	1	0	1	NA	No	No	Yes	No	No	No	No
74	NA	0	1	0	1658	0	NA	NA	NA	NA	NA	NA	0	1	0	0	0	0	0	1	1	0	0	0	0	0	11/3/2015	0	1	0	0	0	1	1	0	0	0	0	0	0	1	NA	Yes	Yes	Yes	No	No	No	No
65	34.34	0	0	0	1575	0	NA	NA	NA	NA	NA	NA	0	1	0	0	0	0	0	0	0	0	0	0	0	0	1/25/2016	0	1	0	1	0	1	1	0	0	0	1	0	0	1	NA	No	No	Yes	Yes	No	No	No
81	27.43	0	1	0	798	1	NA	6/23/2017	NA	NA	NA	NA	0	1	0	0	0	0	0	0	1	0	0	0	0	0	4/17/2015	0	1	0	0	0	1	1	0	1	1	0	1	0	1	NA	No	No	Yes	Yes	Yes	No	No
65	24.086	NA	0	0	2030	0	NA	NA	NA	NA	NA	NA	1	1	0	0	0	0	0	0	1	0	0	0	0	0	10/27/2014	1	1	0	0	0	1	1	0	0	0	1	1	0	1	9/27/2015	No	Yes	Yes	No	No	No	No
66	NA	0	1	0	418	0	NA	NA	NA	NA	NA	NA	0	0	1	0	0	0	0	0	1	0	0	0	0	0	3/27/2019	0	1	0	0	0	0	1	0	1	0	0	1	0	1	NA	No	Yes	Yes	No	No	No	No
63	NA	0	1	0	1939	0	NA	NA	NA	NA	NA	NA	0	0	1	0	0	0	0	0	1	0	0	0	0	0	1/26/2015	0	1	0	0	0	1	1	0	1	0	0	0	1	1	11/25/2018	No	No	Yes	No	No	No	No
76	NA	0	0	0	2037	0	NA	NA	NA	NA	NA	NA	1	1	0	0	0	0	0	0	1	0	0	1	0	0	10/20/2014	0	1	0	0	0	0	1	1	0	0	0	1	0	1	NA	No	No	Yes	No	No	No	Yes
75	NA	0	0	0	81	1	2/7/2015	5/12/2015	NA	NA	NA	NA	1	1	0	0	0	0	0	0	1	0	0	0	0	0	11/18/2014	1	0	0	0	0	1	1	0	1	0	1	1	0	1	2/19/2016	No	No	Yes	No	No	No	No
69	NA	0	1	0	1110	0	NA	NA	NA	NA	NA	NA	0	0	0	1	0	0	0	0	1	1	1	1	0	0	5/4/2017	0	0	0	0	0	0	1	1	0	1	0	1	0	0	NA	No	Yes	Yes	No	Yes	Yes	Yes
75	21.28	0	0	0	10	1	8/8/2019	NA	10/30/2019	10/30/2019	12/16/2019	NA	0	0	0	1	0	0	0	0	1	1	0	0	0	0	7/29/2019	0	1	0	0	0	1	0	0	0	0	0	1	0	1	8/31/2020	No	Yes	Yes	Yes	No	No	No
12	16.61	0	1	0	889	0	NA	NA	NA	NA	NA	NA	0	0	1	0	0	0	0	0	1	1	0	0	1	0	12/11/2017	0	0	0	0	0	1	1	1	0	0	0	1	1	1	NA	No	No	Yes	No	Yes	No	No
52	17.51	0	1	0	423	1	NA	NA	NA	1/15/2019	NA	NA	1	1	0	0	0	0	0	0	1	0	1	1	1	1	11/18/2017	1	1	0	0	0	1	1	0	1	1	0	0	0	1	NA	No	Yes	Yes	No	Yes	No	Yes
76	22.655	0	1	0	578	0	NA	NA	NA	NA	NA	NA	0	0	1	0	0	0	0	0	1	0	0	1	0	0	10/18/2018	0	1	0	0	0	1	1	0	0	0	0	0	0	1	NA	No	Yes	Yes	Yes	No	No	Yes
58	NA	0	1	0	1553	0	NA	NA	NA	NA	NA	NA	0	0	1	0	0	0	0	0	1	0	0	0	0	0	2/16/2016	0	0	0	0	0	1	1	0	0	0	0	0	0	1	4/14/2016	No	No	Yes	Yes	No	No	No
69	26.83	0	1	0	171	1	2/1/2020	2/24/2020	NA	NA	NA	NA	0	0	0	1	0	0	0	0	1	0	0	1	0	0	8/14/2019	0	1	0	0	0	1	1	0	0	1	0	0	0	1	5/13/2020	No	Yes	Yes	Yes	Yes	No	Yes
55	38.93333333	0	0	0	972	0	NA	NA	NA	NA	NA	NA	0	0	1	0	0	0	0	0	1	0	0	1	0	0	9/19/2017	0	1	1	0	0	0	1	0	1	0	0	0	0	1	5/9/2019	No	Yes	Yes	No	No	Yes	Yes
55	23.5	0	1	0	334	0	NA	NA	NA	NA	NA	NA	0	0	0	1	0	0	0	0	1	0	0	0	0	0	6/19/2019	0	1	0	0	0	1	1	0	1	0	0	0	0	1	10/15/2019	No	Yes	Yes	No	No	No	No
68	21.52	0	1	0	15	1	8/30/2017	2/20/2018	NA	NA	NA	NA	0	0	1	0	0	0	0	1	1	0	0	0	0	0	8/15/2017	0	1	0	0	0	1	1	0	0	0	0	0	0	1	3/19/2019	Yes	Yes	Yes	No	No	No	No
66	24.9	0	1	0	304	0	NA	NA	NA	NA	NA	NA	0	0	1	0	0	0	0	0	1	1	0	1	0	0	7/19/2019	0	1	0	0	0	1	1	0	0	0	0	0	0	0	8/16/2019	No	Yes	Yes	No	Yes	No	Yes
61	NA	0	1	0	822	0	NA	NA	NA	NA	NA	NA	0	1	0	0	0	0	0	1	1	1	0	1	0	0	2/16/2018	0	1	0	0	0	1	1	0	1	0	0	0	0	1	3/20/2018	Yes	Yes	Yes	Yes	Yes	Yes	Yes
51	31.43142857	0	1	0	493	0	NA	NA	NA	NA	NA	NA	0	0	1	0	0	0	0	0	1	0	0	1	0	0	1/11/2019	0	1	0	0	0	0	1	1	1	1	0	0	0	1	NA	No	Yes	Yes	No	Yes	No	Yes
62	NA	0	1	0	86	1	2/25/2018	NA	NA	NA	NA	NA	1	1	1	0	0	0	0	0	1	1	0	1	0	0	12/1/2017	1	1	0	0	1	0	1	1	1	0	0	1	0	0	3/24/2018	No	Yes	Yes	Yes	No	Yes	Yes
81	38.13	0	1	0	1056	0	NA	NA	NA	NA	NA	NA	0	0	1	0	0	0	0	0	0	0	0	1	0	0	6/27/2017	0	1	0	0	0	1	1	0	0	0	0	0	0	0	12/13/2017	No	Yes	Yes	Yes	No	No	Yes
73	29.27	0	1	0	75	1	NA	8/14/2017	NA	NA	NA	NA	0	0	1	0	0	0	0	0	1	0	0	1	0	0	5/31/2017	0	1	0	0	0	1	1	0	0	0	0	0	0	1	NA	No	No	Yes	No	No	Yes	Yes
75	29.71	0	1	0	697	0	NA	NA	NA	NA	NA	NA	0	0	0	0	1	0	0	0	1	0	0	1	0	0	6/21/2018	0	1	0	0	0	1	1	0	1	0	0	1	0	1	9/6/2018	No	Yes	Yes	No	No	Yes	Yes
77	19.05	0	0	0	7	1	7/8/2019	7/19/2019	NA	NA	NA	NA	0	0	0	1	0	0	0	1	1	1	0	1	0	1	7/1/2019	0	1	0	0	0	1	1	0	0	0	0	0	0	0	7/27/2019	Yes	Yes	Yes	Yes	Yes	No	Yes
53	NA	0	1	0	55	1	5/25/2019	2/21/2018	NA	3/1/2018	NA	1/18/2019	1	1	0	0	0	0	0	0	1	0	1	0	0	0	12/28/2017	1	1	0	0	0	1	1	0	1	1	0	0	0	1	NA	No	No	Yes	No	No	No	No
68	NA	0	1	0	1208	0	NA	NA	NA	NA	NA	NA	0	0	1	0	0	0	0	0	1	1	0	1	0	0	1/26/2017	0	0	0	0	0	0	0	0	0	0	0	0	0	1	5/15/2018	No	Yes	Yes	No	Yes	No	Yes
43	NA	0	0	0	1137	1	NA	NA	NA	NA	2/27/2017	NA	1	1	0	1	0	0	0	0	1	0	0	0	0	0	1/17/2014	1	0	0	0	0	1	0	0	0	0	0	0	0	0	3/9/2017	No	No	Yes	No	No	No	No
73	NA	0	1	0	260	1	NA	3/3/2020	NA	NA	NA	NA	1	1	0	0	0	0	0	0	1	1	1	1	0	0	6/17/2019	1	0	0	0	0	0	1	0	0	0	0	1	0	0	3/28/2020	No	Yes	Yes	No	No	Yes	Yes
75	NA	0	1	0	662	0	NA	NA	NA	NA	NA	NA	0	0	1	0	0	0	0	1	1	0	1	1	0	0	7/26/2018	0	1	0	0	0	0	1	0	1	0	0	0	0	1	10/17/2018	Yes	Yes	Yes	Yes	Yes	Yes	Yes
78	31.94	0	0	0	24	1	6/17/2016	9/7/2016	NA	6/28/2016	NA	NA	0	0	1	0	0	0	0	1	1	1	1	1	1	1	5/24/2016	0	0	0	0	1	0	1	1	1	1	0	1	0	1	NA	Yes	Yes	Yes	No	Yes	Yes	Yes
74	NA	0	1	0	36	1	NA	1/7/2017	NA	NA	NA	NA	1	1	0	0	0	0	0	0	1	1	0	0	0	0	12/2/2016	1	1	0	0	0	1	1	0	1	0	0	0	0	1	2/8/2017	No	Yes	Yes	Yes	Yes	No	No
66	NA	0	1	0	1665	0	NA	NA	NA	NA	NA	NA	1	1	0	0	0	0	0	0	1	0	0	0	0	0	10/27/2015	1	1	0	0	0	0	1	0	1	0	1	1	0	1	NA	No	No	Yes	No	Yes	No	No
50	NA	0	1	0	1910	0	NA	NA	NA	NA	NA	NA	1	1	0	0	0	0	0	0	1	0	0	0	0	0	2/24/2015	1	0	0	0	0	0	1	0	0	0	0	1	0	0	NA	No	No	Yes	No	No	No	No
84	25.595	0	1	0	1406	0	NA	NA	NA	NA	NA	NA	0	1	0	0	0	0	0	0	1	1	1	0	0	0	7/12/2016	0	1	0	0	0	0	1	0	0	1	0	1	0	1	NA	No	Yes	Yes	No	No	Yes	No
64	NA	0	1	0	1917	0	NA	NA	NA	NA	NA	NA	1	1	0	0	0	0	0	0	1	0	0	0	0	0	2/17/2015	1	1	0	0	0	1	1	0	1	0	0	1	0	0	NA	No	No	Yes	No	No	No	No
87	NA	0	1	0	11	1	NA	NA	8/2/2018	7/23/2018	NA	NA	0	0	1	0	0	0	0	1	1	1	0	0	0	0	7/12/2018	0	1	0	0	0	1	1	0	0	0	0	1	0	1	8/2/2018	Yes	Yes	Yes	Yes	Yes	No	No
53	40.37	0	1	0	1592	0	NA	NA	NA	NA	NA	NA	1	1	0	1	0	0	0	0	1	0	0	1	0	0	1/8/2016	0	0	0	0	0	1	1	0	0	1	0	0	0	1	NA	No	Yes	Yes	No	Yes	No	Yes
58	30.85	0	0	0	475	0	NA	NA	NA	NA	NA	NA	0	0	1	0	0	0	0	0	1	0	0	0	0	0	1/29/2019	0	1	0	0	0	1	1	1	1	0	0	0	0	1	NA	No	No	Yes	Yes	Yes	No	No
54	NA	0	0	0	1950	0	NA	NA	NA	NA	NA	NA	1	1	0	0	0	0	0	0	1	0	0	0	0	0	1/15/2015	1	0	0	0	0	0	1	0	0	0	0	1	0	1	NA	No	No	Yes	No	No	No	No
66	NA	0	1	0	14	1	6/3/2019	NA	NA	NA	NA	NA	0	0	0	0	1	0	0	0	1	1	1	0	0	0	5/20/2019	0	1	0	0	0	1	0	0	0	1	0	1	0	1	NA	No	Yes	Yes	No	Yes	No	No
62	NA	0	1	0	46	1	10/4/2019	NA	NA	NA	NA	NA	0	1	0	0	0	0	0	0	1	1	0	1	0	0	8/19/2019	0	0	0	0	1	0	1	0	0	0	0	1	0	1	NA	No	Yes	Yes	No	No	No	Yes
64	20.99	NA	1	0	1665	0	NA	NA	NA	NA	NA	NA	0	1	0	0	0	0	0	0	1	0	0	0	0	0	10/27/2015	0	1	0	1	0	1	1	1	0	0	0	0	0	0	11/1/2015	No	No	Yes	No	Yes	No	No
61	NA	0	1	0	1907	0	NA	NA	NA	NA	NA	NA	0	0	1	0	0	0	0	0	1	0	0	0	0	0	2/27/2015	0	1	0	0	0	0	1	0	0	0	1	1	0	1	NA	No	No	Yes	No	No	No	No
61	NA	0	0	0	290	1	NA	9/23/2019	2/19/2019	2/9/2019	NA	NA	0	0	1	0	0	0	0	1	1	0	0	0	0	0	4/25/2018	0	1	0	0	0	1	1	1	0	1	0	0	0	1	NA	Yes	No	Yes	No	No	No	No
68	24.958	0	1	0	1001	0	NA	NA	NA	NA	NA	NA	1	1	1	0	0	0	0	0	1	1	0	0	0	0	8/21/2017	0	0	0	0	1	1	1	0	1	0	1	1	0	0	NA	No	Yes	Yes	No	No	No	No
64	NA	0	1	0	696	0	NA	NA	NA	NA	NA	NA	0	1	0	0	0	0	0	1	1	0	0	0	0	0	6/22/2018	0	1	0	0	0	1	1	1	1	0	0	0	0	1	8/4/2018	Yes	Yes	Yes	Yes	Yes	Yes	No
68	35.74	0	0	0	345	1	NA	5/27/2020	NA	NA	NA	NA	0	0	0	1	0	0	0	0	1	1	0	1	0	0	6/17/2019	0	1	0	0	0	1	1	0	0	0	0	0	0	1	NA	No	Yes	Yes	Yes	Yes	Yes	Yes
75	NA	0	1	0	6	1	NA	3/31/2016	2/12/2015	NA	NA	NA	1	1	0	0	0	0	0	0	1	0	0	0	0	0	2/6/2015	1	0	0	0	0	1	1	0	1	0	1	1	0	1	NA	No	No	Yes	No	No	No	No
80	NA	0	1	0	304	0	NA	NA	NA	NA	NA	NA	0	0	1	0	0	0	0	0	1	0	0	0	0	0	7/19/2019	0	1	0	0	0	1	1	0	1	0	0	0	0	1	NA	No	Yes	Yes	No	No	No	No
64	NA	0	0	0	307	0	NA	NA	NA	NA	NA	NA	0	0	1	0	0	0	0	0	1	0	0	0	0	0	7/16/2019	0	0	0	0	0	1	1	0	1	0	0	0	0	1	NA	No	Yes	Yes	No	No	No	No
64	31.154	0	0	0	1909	0	NA	NA	NA	NA	NA	NA	1	1	0	0	0	0	0	0	1	0	0	0	0	0	2/25/2015	0	1	1	0	0	1	1	0	0	1	0	0	0	1	NA	No	No	Yes	No	No	No	No
62	NA	0	0	0	32	1	6/22/2015	NA	NA	NA	NA	NA	0	1	0	0	0	0	0	0	1	0	0	0	1	1	5/21/2015	0	1	1	0	0	1	1	0	0	0	0	1	0	1	6/28/2015	No	No	Yes	Yes	Yes	No	No
69	20.37333333	0	0	0	171	1	NA	NA	NA	1/2/2017	NA	NA	1	0	0	0	0	0	0	0	1	0	0	0	0	0	8/1/2016	0	1	0	0	0	1	1	0	1	0	0	1	0	1	1/3/2017	No	No	Yes	No	No	No	No
84	28.72	0	1	0	204	1	NA	7/14/2017	NA	11/8/2017	NA	NA	0	0	0	1	0	0	0	0	1	1	1	1	0	1	12/22/2016	0	1	0	0	0	0	1	0	0	1	0	0	0	0	NA	No	Yes	Yes	Yes	No	No	Yes
73	37.91333333	0	0	0	741	0	NA	NA	NA	NA	NA	NA	0	0	1	0	0	0	0	1	1	1	0	1	0	0	5/8/2018	0	1	1	0	0	1	1	0	0	0	0	0	0	1	NA	Yes	Yes	Yes	Yes	Yes	Yes	Yes
81	NA	0	1	0	478	1	9/26/2018	10/5/2018	NA	NA	NA	NA	0	0	0	1	0	0	0	1	1	1	0	0	0	0	6/5/2017	0	1	0	0	0	0	1	0	0	1	0	0	0	1	10/21/2018	Yes	Yes	Yes	No	No	No	No
66	NA	0	0	0	1496	0	NA	NA	NA	NA	NA	NA	1	1	1	0	0	0	0	0	1	0	0	1	0	0	4/13/2016	1	1	0	0	0	0	1	0	0	0	0	1	0	0	NA	No	Yes	Yes	Yes	Yes	No	Yes
94	NA	0	0	0	1251	0	NA	NA	NA	NA	NA	NA	0	0	1	0	0	0	0	1	1	1	0	0	0	1	12/14/2016	0	0	0	0	0	1	1	0	1	0	0	1	0	0	NA	Yes	Yes	Yes	Yes	Yes	No	No
38	NA	0	1	0	595	0	NA	NA	NA	NA	NA	NA	0	1	0	0	0	0	0	0	1	0	0	0	0	0	10/1/2018	0	0	0	0	0	0	1	0	0	0	0	1	0	0	NA	No	No	Yes	No	No	No	No
79	NA	NA	1	0	1872	0	NA	NA	NA	NA	NA	NA	1	0	0	0	0	0	0	0	0	1	0	0	0	0	4/3/2015	0	1	0	0	0	0	0	0	0	0	0	1	0	0	5/7/2015	No	No	Yes	No	No	No	No
79	NA	0	1	0	504	1	5/24/2018	NA	NA	NA	NA	NA	0	0	1	0	0	0	0	0	1	1	0	0	0	0	1/5/2017	0	1	0	0	0	1	1	1	1	0	0	0	0	1	3/11/2019	No	Yes	Yes	Yes	Yes	No	No
69	NA	0	0	0	97	1	NA	9/26/2016	NA	NA	NA	NA	0	1	0	0	0	0	0	0	1	1	0	1	0	0	6/21/2016	0	1	1	0	0	1	1	0	1	0	1	1	0	1	1/21/2017	No	Yes	Yes	No	No	No	Yes
86	NA	0	0	0	155	1	5/16/2019	NA	NA	5/14/2019	NA	NA	1	1	0	0	0	0	0	0	1	0	0	1	0	0	12/10/2018	1	0	0	0	0	0	1	1	0	0	0	1	0	1	9/5/2019	No	No	Yes	No	No	No	Yes
70	NA	0	1	0	1330	0	NA	NA	NA	NA	NA	NA	0	0	1	0	0	0	0	0	1	0	1	0	0	0	9/26/2016	0	1	0	0	1	1	0	0	0	0	0	0	0	0	10/19/2016	No	Yes	Yes	Yes	No	No	No
63	17.065	0	1	0	1761	0	NA	NA	NA	NA	NA	NA	0	1	0	0	0	0	0	0	0	1	0	0	0	0	7/23/2015	0	1	0	0	0	1	1	0	0	0	0	0	0	1	9/9/2016	No	No	Yes	No	No	No	No
69	NA	0	0	0	90	1	6/13/2019	NA	NA	NA	NA	NA	0	0	1	0	0	0	0	0	1	0	0	0	0	0	3/19/2019	0	1	0	1	0	1	1	0	1	0	0	1	0	1	6/14/2019	No	No	Yes	No	No	No	No
75	NA	0	0	0	47	1	NA	1/10/2019	NA	7/1/2018	NA	NA	1	1	0	0	0	0	0	0	1	0	0	0	0	0	5/15/2018	1	0	0	1	0	1	1	0	1	0	0	1	0	1	3/7/2019	No	Yes	Yes	No	Yes	No	No
70	21.853	0	1	0	1602	0	NA	NA	NA	NA	NA	NA	0	1	0	0	0	0	0	0	1	1	0	1	0	0	12/29/2015	0	1	0	1	0	1	1	1	0	0	0	0	0	1	12/7/2016	No	No	Yes	Yes	No	No	Yes
74	28.96333333	0	0	0	1496	0	NA	NA	NA	NA	NA	NA	0	0	1	0	0	0	0	0	1	0	0	0	0	0	4/13/2016	0	1	0	0	0	0	1	0	0	0	0	1	0	0	NA	No	Yes	Yes	No	No	No	No
69	20.58	0	0	0	878	0	NA	NA	NA	NA	NA	NA	0	0	1	0	0	0	0	0	1	0	0	0	0	0	12/22/2017	0	0	1	1	0	0	1	0	0	0	1	1	0	1	NA	No	Yes	Yes	No	No	No	No
72	25.16	0	0	0	9	1	NA	4/28/2016	NA	3/17/2016	NA	NA	0	1	0	0	0	0	0	1	1	0	0	0	0	0	3/8/2016	0	1	0	0	0	1	1	0	0	0	0	0	0	1	3/24/2016	Yes	No	Yes	Yes	Yes	No	No
71	NA	0	1	0	291	0	NA	NA	NA	NA	NA	NA	1	1	0	0	0	0	0	1	1	0	0	1	1	1	8/1/2019	1	0	0	0	0	0	1	0	1	1	0	1	0	1	NA	Yes	Yes	Yes	No	Yes	No	Yes
81	24.14	0	1	0	444	1	NA	6/30/2016	NA	NA	NA	NA	1	1	0	0	0	0	0	0	1	0	0	0	0	0	4/13/2015	1	1	0	0	0	1	1	0	1	1	0	0	0	1	9/28/2017	No	Yes	Yes	No	No	No	No
59	NA	0	0	0	861	0	NA	NA	NA	NA	NA	NA	1	1	0	0	0	0	0	0	1	1	0	0	0	0	1/8/2018	1	1	1	0	0	0	0	0	1	1	0	1	0	1	2/19/2018	No	No	Yes	No	No	No	No
69	34.18714286	0	1	0	253	1	NA	8/16/2016	NA	NA	NA	NA	0	1	0	0	0	0	0	0	1	0	0	0	0	0	12/7/2015	0	1	0	0	0	1	1	1	0	0	0	0	0	1	NA	No	Yes	Yes	No	Yes	No	No
60	27.83	0	1	0	1603	0	NA	NA	NA	NA	NA	NA	0	1	0	0	0	0	0	0	0	0	0	1	0	0	12/28/2015	0	1	0	0	1	1	1	0	0	0	0	1	0	1	12/2/2016	No	No	Yes	Yes	No	No	Yes
64	NA	0	0	0	1498	0	NA	NA	NA	NA	NA	NA	0	1	0	0	0	0	0	0	1	1	0	0	0	0	4/11/2016	0	1	1	0	1	1	1	0	1	0	1	0	0	1	7/23/2016	No	Yes	Yes	Yes	No	Yes	No
72	38.3	0	1	0	664	1	10/16/2018	1/30/2019	10/16/2018	12/14/2018	NA	NA	0	0	0	1	0	0	0	0	1	0	0	1	0	0	12/21/2016	0	1	0	0	0	1	1	1	0	1	0	0	0	0	NA	No	Yes	Yes	No	No	No	Yes
48	20.77	0	0	0	1389	0	NA	NA	NA	NA	NA	NA	0	1	0	0	0	0	0	0	1	0	0	0	0	0	7/29/2016	0	0	0	0	0	1	1	0	1	0	0	0	0	0	9/13/2017	No	No	Yes	No	Yes	No	No
82	NA	0	0	0	1580	0	NA	NA	NA	NA	NA	NA	0	0	1	0	0	0	0	0	1	0	0	1	0	0	1/20/2016	0	0	0	0	0	0	1	0	0	0	0	1	0	1	NA	No	Yes	Yes	No	No	No	Yes
43	30.77333333	0	1	0	223	1	9/11/2018	NA	NA	NA	NA	NA	1	1	0	0	0	0	0	0	1	0	0	0	0	0	1/31/2018	1	0	0	0	0	0	1	0	1	0	0	1	0	1	5/12/2019	No	No	Yes	No	Yes	No	No
94	NA	0	0	0	1718	0	NA	NA	NA	NA	NA	NA	0	0	1	0	0	0	0	0	1	0	0	0	0	0	9/4/2015	0	0	1	0	0	0	1	1	0	0	0	1	0	0	NA	No	Yes	Yes	No	Yes	No	No
95	NA	0	1	0	1	1	4/10/2018	8/19/2015	NA	NA	NA	NA	0	0	1	0	0	0	0	0	1	0	0	1	0	0	8/18/2015	0	1	0	0	0	1	1	0	0	0	0	1	0	1	NA	No	No	Yes	No	No	No	Yes
87	NA	0	1	0	1721	0	NA	NA	NA	NA	NA	NA	1	1	1	0	0	0	0	0	0	0	0	0	0	0	9/1/2015	1	0	0	0	0	0	1	0	0	0	0	1	0	1	NA	No	No	Yes	No	No	No	No
65	21.785	0	0	0	7	1	4/8/2016	NA	NA	NA	NA	NA	0	1	0	0	0	0	0	0	1	0	0	0	0	0	4/1/2016	0	1	0	0	0	0	1	0	1	1	0	1	0	1	NA	No	No	Yes	No	No	No	No
73	NA	0	1	0	1818	0	NA	NA	NA	NA	NA	NA	1	1	0	0	0	0	0	0	1	0	0	0	0	0	5/27/2015	1	1	0	0	0	0	1	0	0	0	0	1	0	1	1/4/2016	No	Yes	Yes	No	No	No	No
68	31.92	0	1	0	1550	0	NA	NA	NA	NA	NA	NA	0	1	0	0	0	0	0	0	1	0	0	0	0	0	2/19/2016	0	1	0	0	0	1	1	0	0	0	0	0	0	1	8/24/2016	No	Yes	Yes	No	No	No	No
74	NA	0	1	0	1055	0	NA	NA	NA	NA	NA	NA	0	0	1	0	0	0	0	0	1	1	0	1	0	0	6/28/2017	0	0	0	0	0	0	1	0	1	0	1	1	0	1	NA	No	Yes	Yes	No	Yes	Yes	Yes
63	17.18	0	0	0	992	0	NA	NA	NA	NA	NA	NA	0	1	0	0	0	0	0	1	1	1	0	0	0	0	8/30/2017	0	0	1	0	0	1	1	0	0	0	1	0	0	0	NA	Yes	No	Yes	No	Yes	No	No
73	NA	0	1	0	320	1	NA	7/13/2016	NA	NA	NA	NA	1	1	0	0	0	0	0	0	1	1	0	1	0	0	8/28/2015	1	1	0	1	0	0	1	0	0	0	0	1	0	1	NA	No	Yes	Yes	No	Yes	No	Yes
82	NA	0	0	0	1649	0	NA	NA	NA	NA	NA	NA	1	1	0	0	0	0	0	1	1	0	0	1	0	0	11/12/2015	1	1	0	0	1	1	1	0	1	0	0	1	1	1	2/25/2016	Yes	Yes	Yes	No	No	Yes	Yes
66	NA	0	1	0	218	1	3/14/2018	NA	4/13/2018	NA	NA	NA	0	0	0	1	0	0	0	0	1	0	0	0	0	0	8/8/2017	0	0	0	0	1	0	1	0	1	1	0	1	0	1	5/27/2019	No	Yes	Yes	No	Yes	No	No
61	30.77	0	0	0	878	1	NA	NA	NA	12/1/2017	NA	NA	1	1	0	0	0	0	0	0	1	0	0	0	0	0	7/7/2015	1	0	0	0	0	1	1	0	1	0	0	1	0	1	NA	No	No	Yes	No	No	No	No
70	NA	0	1	0	536	0	NA	NA	NA	NA	NA	NA	0	0	1	0	0	0	0	0	1	0	1	1	0	0	11/29/2018	0	1	0	0	0	1	1	0	0	0	0	0	0	1	NA	No	Yes	Yes	No	No	Yes	Yes
78	NA	0	1	0	314	0	NA	NA	NA	NA	NA	NA	0	1	0	0	0	0	0	0	1	1	0	0	0	0	7/9/2019	0	1	0	0	1	1	1	1	1	0	0	1	0	0	7/19/2019	No	No	Yes	Yes	Yes	No	No
71	35.22	0	1	0	768	0	NA	NA	NA	NA	NA	NA	0	1	0	0	0	0	0	0	1	0	0	0	0	0	4/11/2018	0	1	0	0	0	1	1	0	1	1	0	0	0	1	3/4/2019	No	Yes	Yes	No	No	Yes	No
75	NA	0	0	0	461	0	NA	NA	NA	NA	NA	NA	0	0	1	0	0	0	0	1	1	0	0	0	1	1	2/12/2019	0	1	0	0	0	1	1	0	0	0	0	0	0	1	7/8/2019	Yes	Yes	Yes	No	No	No	No
68	30.04	0	1	0	7	1	NA	12/11/2015	NA	NA	NA	NA	1	1	0	0	0	0	0	0	1	0	0	0	0	0	12/4/2015	1	1	0	0	0	1	1	0	0	0	1	1	0	1	NA	No	No	Yes	No	No	No	No
78	24.995	0	1	0	693	0	NA	NA	NA	NA	NA	NA	0	0	1	0	0	0	0	0	1	0	0	0	0	0	6/25/2018	0	1	0	0	0	0	1	0	1	1	0	0	0	1	NA	No	Yes	Yes	No	No	No	No
76	NA	0	0	0	440	0	NA	NA	NA	NA	NA	NA	0	0	1	0	0	0	0	0	1	0	0	0	0	0	3/5/2019	0	0	1	0	0	1	1	0	0	0	0	1	0	0	NA	No	No	Yes	No	No	No	No
60	33.57	0	0	0	1	1	NA	NA	10/20/2017	NA	NA	NA	0	1	0	0	0	0	0	1	1	1	1	1	0	0	10/19/2017	0	0	0	0	0	0	1	0	0	1	0	1	0	0	NA	Yes	Yes	Yes	Yes	Yes	No	Yes
49	19.92	0	1	0	1532	0	NA	NA	NA	NA	NA	NA	0	0	0	1	0	0	0	1	1	0	0	0	0	0	3/8/2016	0	1	0	0	0	0	0	0	0	0	0	0	0	1	5/26/2017	Yes	No	Yes	No	Yes	No	No
71	19	0	0	0	1551	0	NA	NA	NA	NA	NA	NA	0	1	0	0	0	0	0	0	0	0	0	0	0	0	2/18/2016	0	1	0	0	0	1	1	0	1	0	0	0	0	0	NA	No	Yes	Yes	Yes	No	No	No
80	NA	0	1	0	773	0	NA	NA	NA	NA	NA	NA	0	0	1	0	0	0	0	0	1	1	0	0	0	0	4/6/2018	0	1	0	0	0	1	1	0	1	1	0	0	0	1	8/5/2018	No	Yes	Yes	Yes	No	No	No
91	NA	0	0	0	63	1	7/26/2018	NA	NA	NA	NA	NA	0	1	0	0	0	0	0	1	1	1	1	0	0	0	5/24/2018	0	1	0	0	0	1	1	0	0	1	0	0	0	0	12/26/2019	Yes	Yes	Yes	Yes	No	No	No
69	NA	0	1	0	1260	0	NA	NA	NA	NA	NA	NA	0	0	1	0	0	0	0	0	1	1	0	0	0	0	12/5/2016	0	1	0	0	1	1	1	0	0	0	0	1	0	1	NA	No	Yes	Yes	Yes	No	Yes	No
78	NA	NA	0	0	108	1	NA	9/1/2017	NA	NA	NA	NA	0	1	0	0	0	0	0	0	1	1	0	1	0	0	5/16/2017	0	1	1	0	0	1	1	0	0	0	0	0	0	1	NA	No	Yes	Yes	Yes	No	No	Yes
76	25.72	0	1	0	1257	0	NA	NA	NA	NA	NA	NA	0	0	1	0	0	0	0	0	1	0	1	0	0	0	12/8/2016	0	1	0	0	0	1	1	0	0	0	0	1	0	1	6/5/2018	No	Yes	Yes	Yes	Yes	No	No
60	NA	0	1	0	96	1	12/5/2018	NA	NA	NA	NA	NA	1	1	0	0	0	0	0	0	1	1	0	1	0	0	8/31/2018	1	1	0	0	0	0	1	0	1	1	0	0	0	1	NA	No	Yes	Yes	Yes	No	No	Yes
85	24.25	0	1	0	1	1	NA	10/21/2016	NA	NA	NA	NA	0	1	0	0	0	0	0	1	0	1	0	1	0	0	10/20/2016	0	1	0	0	0	1	1	0	0	0	0	0	0	0	3/13/2019	Yes	Yes	Yes	No	No	No	Yes
70	17.105	0	0	0	95	1	9/23/2019	NA	NA	NA	NA	NA	0	0	0	1	0	0	0	1	1	0	0	0	0	0	6/20/2019	0	1	0	0	0	1	1	0	1	1	0	0	0	1	NA	Yes	Yes	Yes	No	No	No	No
70	18.14	0	0	0	1609	0	NA	NA	NA	NA	NA	NA	0	1	0	0	0	0	0	0	1	1	0	0	0	0	12/22/2015	0	1	0	0	1	1	1	0	1	0	0	1	0	0	2/25/2016	No	No	Yes	No	No	No	No
60	NA	0	1	0	1552	0	NA	NA	NA	NA	NA	NA	0	1	0	0	0	0	0	0	1	0	0	1	0	0	2/17/2016	0	1	0	1	0	1	1	0	0	0	0	0	0	1	NA	No	No	Yes	Yes	No	Yes	Yes
60	30.37	0	1	0	1083	1	NA	7/31/2018	NA	NA	NA	NA	1	1	0	0	0	0	0	0	1	0	0	0	0	0	8/13/2015	1	1	0	1	1	1	1	1	1	0	0	1	0	1	NA	No	No	Yes	No	No	No	No
73	NA	0	1	0	34	1	NA	3/18/2019	NA	NA	NA	NA	1	1	0	0	0	0	0	0	1	0	1	1	0	0	2/12/2019	1	1	0	0	0	0	1	0	1	1	0	0	0	1	NA	No	Yes	Yes	No	No	Yes	Yes
46	24.51	0	1	0	1032	0	NA	NA	NA	NA	NA	NA	0	0	1	0	0	0	0	0	1	1	0	0	0	0	7/21/2017	0	0	0	0	1	1	0	0	0	0	0	1	1	0	10/31/2017	No	No	Yes	No	No	No	No
62	NA	0	1	0	28	1	8/27/2019	NA	NA	NA	NA	NA	0	0	0	1	0	0	0	0	1	0	0	0	0	0	7/30/2019	0	0	0	0	0	1	1	1	1	1	0	0	0	0	12/1/2019	No	No	Yes	No	No	No	No
83	30.13521739	0	1	0	1665	0	NA	NA	NA	NA	NA	NA	0	1	0	0	0	0	0	0	1	0	1	1	0	0	10/27/2015	0	1	0	0	0	1	1	0	0	0	0	0	0	1	NA	No	Yes	Yes	No	Yes	Yes	Yes
68	NA	0	0	0	1725	0	NA	NA	NA	NA	NA	NA	1	1	0	0	0	0	0	0	1	0	0	0	0	0	8/28/2015	1	0	0	1	0	1	1	0	0	0	1	1	0	1	NA	No	Yes	Yes	No	No	No	No
47	NA	0	1	0	34	1	4/7/2017	NA	NA	NA	NA	NA	0	0	1	0	0	0	0	0	1	0	1	0	0	0	3/7/2017	0	0	0	0	0	0	0	0	0	0	0	0	0	1	4/8/2017	No	No	Yes	No	Yes	No	No
40	NA	0	0	0	1558	0	NA	NA	NA	NA	NA	NA	1	0	0	0	0	0	0	0	1	0	0	0	0	0	2/11/2016	0	0	0	0	0	1	1	1	0	0	0	1	0	1	NA	No	No	Yes	No	No	No	No
65	24.87	0	0	0	168	1	NA	3/28/2016	NA	NA	NA	NA	1	1	0	0	0	0	0	0	1	0	0	0	0	0	10/12/2015	1	0	0	1	0	1	1	0	0	0	1	1	0	1	NA	No	No	Yes	No	No	No	No
69	NA	0	1	0	1649	0	NA	NA	NA	NA	NA	NA	1	1	0	0	0	0	0	0	1	0	0	0	0	0	11/12/2015	1	1	0	0	0	0	1	1	0	0	0	1	0	1	NA	No	Yes	Yes	No	No	No	No
64	NA	0	1	0	1166	0	NA	NA	NA	NA	NA	NA	0	1	0	1	0	0	0	0	1	0	0	0	0	0	3/9/2017	0	1	0	0	0	1	1	0	0	0	1	0	0	1	6/4/2018	No	No	Yes	No	No	Yes	No
78	NA	0	0	0	1230	0	NA	NA	NA	NA	NA	NA	0	1	0	0	0	0	0	0	1	0	1	1	0	0	1/4/2017	0	1	1	0	0	1	1	0	1	0	0	0	0	0	5/5/2019	No	No	Yes	Yes	No	No	Yes
76	NA	0	1	0	1568	0	NA	NA	NA	NA	NA	NA	0	1	0	0	0	0	0	0	1	0	0	1	1	0	2/1/2016	0	1	0	0	0	1	0	0	0	0	0	0	0	0	3/17/2016	No	Yes	Yes	Yes	No	Yes	Yes
72	17.58	0	0	0	1145	0	NA	NA	NA	NA	NA	NA	0	0	1	0	0	0	0	0	1	1	0	1	0	0	3/30/2017	0	1	1	0	0	1	1	0	0	0	0	0	1	1	5/25/2017	No	Yes	Yes	No	Yes	No	Yes
70	NA	0	1	0	320	0	NA	NA	NA	NA	NA	NA	0	0	0	0	0	0	1	0	1	1	0	1	0	0	7/3/2019	0	0	0	0	1	1	1	0	0	1	0	1	0	1	NA	No	No	Yes	No	No	No	Yes
62	NA	0	1	0	864	0	NA	NA	NA	NA	NA	NA	0	0	0	1	0	0	0	0	1	0	0	0	0	0	1/5/2018	0	1	0	0	0	1	1	0	1	0	0	0	0	0	NA	No	Yes	Yes	No	No	No	No
61	NA	0	1	0	439	0	NA	NA	NA	NA	NA	NA	0	0	1	0	0	0	0	0	1	1	0	0	0	0	3/6/2019	0	1	0	0	0	1	1	0	1	0	0	0	0	0	NA	No	Yes	Yes	Yes	No	No	No
76	29.71076923	0	0	0	464	1	NA	12/14/2018	NA	NA	NA	NA	0	1	0	0	0	0	0	1	1	0	0	0	0	0	9/6/2017	0	0	1	1	0	0	0	0	0	0	1	1	0	0	NA	Yes	Yes	Yes	No	Yes	No	No
65	NA	0	1	0	1397	0	NA	NA	NA	NA	NA	NA	1	1	0	0	0	0	0	0	1	0	0	0	0	0	7/21/2016	1	0	0	0	0	0	1	0	1	0	1	1	0	0	NA	No	No	Yes	No	No	No	No
43	NA	0	0	0	539	0	NA	NA	NA	NA	NA	NA	0	0	1	0	0	0	0	1	1	0	0	0	0	0	11/26/2018	0	0	1	0	0	0	1	1	1	0	1	0	0	1	4/1/2019	Yes	Yes	Yes	No	Yes	No	No
66	29.44	0	1	0	1531	0	NA	NA	NA	NA	NA	NA	0	1	0	0	0	0	0	0	1	0	0	0	0	0	3/9/2016	0	0	0	0	1	1	0	0	0	0	0	0	0	1	NA	No	No	Yes	No	No	No	No
62	16.3	0	0	0	1620	0	NA	NA	NA	NA	NA	NA	0	1	0	0	0	0	0	0	0	0	0	0	0	0	12/11/2015	0	1	0	0	0	1	1	0	1	0	0	0	0	0	NA	No	No	Yes	Yes	No	No	No
69	NA	0	1	0	1648	0	NA	NA	NA	NA	NA	NA	1	1	0	0	0	0	0	0	1	0	0	0	0	0	11/13/2015	1	1	0	0	0	1	1	0	0	0	0	1	0	1	NA	No	No	Yes	No	No	No	No
78	NA	0	1	0	1349	0	NA	NA	NA	NA	NA	NA	0	1	0	0	0	0	0	0	1	0	0	0	0	0	9/7/2016	0	1	0	0	0	1	1	1	1	0	0	0	0	1	10/30/2016	No	No	Yes	No	No	No	No
51	NA	0	1	0	796	0	NA	NA	NA	NA	NA	NA	1	1	0	0	0	0	0	0	1	0	0	0	0	0	3/14/2018	1	0	0	0	0	1	1	0	0	0	0	1	0	1	NA	No	Yes	Yes	Yes	No	No	No
53	NA	0	0	0	1466	0	NA	NA	NA	NA	NA	NA	0	1	0	0	0	0	0	0	1	0	0	0	0	0	5/13/2016	0	1	1	0	0	1	1	0	0	0	0	0	0	1	9/20/2016	No	Yes	Yes	No	No	No	No
57	28.56	0	1	0	1650	0	NA	NA	NA	NA	NA	NA	1	1	0	0	0	0	0	0	0	0	0	0	0	0	11/11/2015	0	1	1	0	0	1	1	1	1	1	0	0	0	1	NA	No	No	Yes	No	No	No	No
68	NA	0	0	0	1454	0	NA	NA	NA	NA	NA	NA	0	1	0	0	0	0	0	0	1	1	0	0	1	0	5/25/2016	0	1	0	0	0	0	0	0	0	0	0	0	0	1	6/28/2016	No	No	Yes	Yes	Yes	No	No
84	20.095	0	1	0	174	1	NA	7/19/2018	NA	NA	NA	NA	0	0	1	0	0	0	0	0	1	0	0	1	0	0	1/26/2018	0	0	0	0	1	0	1	0	0	0	0	1	0	1	6/20/2019	No	No	Yes	No	No	No	Yes
57	31.39375	0	1	0	279	1	NA	5/30/2017	NA	NA	NA	NA	0	0	0	0	1	0	0	0	1	0	0	0	0	0	8/24/2016	0	1	0	0	0	0	1	0	0	1	0	1	0	0	NA	No	Yes	Yes	No	No	No	No
61	NA	0	1	0	1532	0	NA	NA	NA	NA	NA	NA	1	1	0	0	0	0	0	0	1	0	0	0	0	0	3/8/2016	0	NA	0	0	0	0	1	0	1	1	0	0	0	1	NA	No	Yes	Yes	No	Yes	No	No
74	NA	0	0	0	1501	0	NA	NA	NA	NA	NA	NA	1	1	0	0	0	0	0	0	1	0	0	1	0	0	4/8/2016	1	1	1	0	0	0	1	0	1	0	0	1	0	0	11/17/2016	No	No	Yes	No	No	No	Yes
56	31.53	0	0	0	1376	0	NA	NA	NA	NA	NA	NA	1	1	0	0	0	0	0	0	1	0	0	0	0	0	8/11/2016	1	0	1	0	0	0	1	0	0	0	0	1	0	1	NA	No	No	Yes	No	No	No	No
82	35.35	0	0	0	110	1	NA	4/4/2017	NA	NA	NA	NA	0	0	0	1	0	0	0	0	0	0	0	1	0	0	12/15/2016	0	1	0	0	0	1	1	0	0	0	0	0	0	0	NA	No	Yes	Yes	No	Yes	Yes	Yes
76	NA	0	1	0	214	1	10/31/2016	NA	NA	NA	NA	NA	0	1	0	0	0	0	0	0	1	0	0	0	0	0	3/31/2016	0	1	0	0	0	1	1	0	0	0	0	1	0	1	NA	No	Yes	Yes	Yes	Yes	No	No
57	NA	0	0	0	1320	0	NA	NA	NA	NA	NA	NA	0	1	0	0	0	0	0	0	1	0	0	0	0	0	10/6/2016	0	1	0	0	0	1	1	0	0	0	0	0	0	1	NA	No	No	Yes	Yes	No	No	No
86	NA	0	0	0	1347	0	NA	NA	NA	NA	NA	NA	1	1	0	0	0	0	0	0	1	0	0	1	0	0	9/9/2016	1	0	0	0	0	1	1	0	1	0	0	1	0	1	NA	No	Yes	Yes	Yes	No	Yes	Yes
73	NA	0	0	0	56	1	9/30/2016	NA	NA	NA	NA	NA	0	1	0	0	0	0	0	0	1	0	0	0	0	0	8/5/2016	0	1	0	0	0	1	1	0	0	0	0	0	0	1	NA	No	No	Yes	No	Yes	Yes	No
58	30.57	0	1	0	124	1	6/19/2017	12/5/2017	NA	NA	NA	NA	0	0	1	0	0	0	0	1	1	0	0	0	0	0	2/15/2017	0	1	0	0	0	1	1	1	0	0	0	0	0	1	2/5/2018	Yes	No	Yes	Yes	Yes	No	No
71	NA	0	1	0	77	1	8/23/2018	NA	NA	NA	NA	NA	1	1	0	0	0	0	0	0	1	1	0	0	0	0	6/7/2018	1	0	0	1	0	1	1	0	0	0	0	1	0	1	NA	No	Yes	Yes	No	No	No	No
78	NA	0	1	0	1295	0	NA	NA	NA	NA	NA	NA	0	0	1	0	0	0	0	0	1	0	0	0	0	0	10/31/2016	0	1	0	0	0	1	1	0	1	0	0	1	0	0	NA	No	No	Yes	Yes	No	No	No
67	NA	0	0	0	1467	0	NA	NA	NA	NA	NA	NA	0	1	0	0	0	0	0	0	1	0	0	0	0	0	5/12/2016	0	1	0	0	0	1	1	0	1	0	0	0	0	1	5/23/2017	No	Yes	Yes	No	No	No	No
34	NA	0	1	0	1522	0	NA	NA	NA	NA	NA	NA	0	1	0	0	0	0	0	0	0	0	0	0	0	0	3/18/2016	0	0	0	0	0	1	1	0	0	0	0	0	0	0	NA	No	No	Yes	No	No	No	No
89	NA	0	1	0	45	1	5/18/2017	4/10/2017	NA	NA	NA	NA	0	0	0	1	0	0	0	1	1	1	1	1	1	1	2/24/2017	0	1	0	0	0	1	1	0	0	1	0	1	0	1	6/15/2017	Yes	Yes	Yes	Yes	Yes	Yes	Yes
59	25.59	0	1	0	2464	0	NA	NA	NA	NA	NA	NA	1	0	0	0	0	0	0	0	1	0	0	0	0	0	8/19/2013	0	1	0	0	0	0	1	0	0	1	0	1	0	1	8/29/2015	No	Yes	Yes	Yes	No	Yes	No
58	23.32	0	0	0	487	0	NA	NA	NA	NA	NA	NA	0	0	1	0	0	0	0	0	1	0	0	0	0	0	1/17/2019	0	1	0	0	0	1	1	0	0	1	0	0	0	1	NA	No	No	Yes	No	No	No	No
55	NA	0	1	0	56	1	12/11/2017	12/29/2017	NA	12/11/2017	NA	12/11/2017	0	0	1	0	0	0	0	0	1	0	0	0	0	0	10/16/2017	0	1	0	0	0	1	1	0	0	0	0	0	0	0	3/12/2018	No	Yes	Yes	No	No	No	No
71	NA	NA	1	0	1371	0	NA	NA	NA	NA	NA	NA	0	1	0	0	0	0	0	0	1	0	0	0	0	0	8/16/2016	0	1	0	0	0	1	1	0	1	0	0	0	0	1	9/25/2016	No	Yes	Yes	Yes	No	No	No
94	NA	0	1	0	1602	0	NA	NA	NA	NA	NA	NA	0	1	0	0	0	0	0	1	1	1	0	0	0	1	12/29/2015	0	1	0	0	0	1	1	0	0	0	1	1	0	1	3/10/2016	Yes	No	Yes	Yes	Yes	No	No
74	46.44	0	0	0	1056	1	NA	6/1/2020	NA	NA	NA	NA	0	0	1	0	0	0	0	0	1	0	0	1	0	0	7/11/2017	0	0	0	0	0	1	1	0	1	1	0	0	0	1	NA	No	Yes	Yes	Yes	Yes	No	Yes
89	NA	0	1	0	290	0	NA	NA	NA	NA	NA	NA	0	0	1	0	0	0	0	0	0	1	1	1	0	0	8/2/2019	0	1	0	0	0	0	0	0	1	1	0	0	0	0	12/23/2019	No	No	Yes	No	No	No	Yes
84	NA	0	0	0	233	1	NA	7/12/2018	NA	NA	NA	NA	0	0	0	1	0	0	0	0	1	0	0	1	0	0	11/21/2017	0	1	1	0	0	1	1	0	0	0	0	0	0	1	NA	No	No	Yes	No	No	No	Yes
57	24.56	0	0	0	1866	0	NA	NA	NA	NA	NA	NA	0	1	1	0	0	0	0	0	1	0	0	0	0	0	4/9/2015	0	0	1	0	0	1	1	0	0	0	1	1	1	1	NA	No	Yes	Yes	Yes	Yes	No	No
43	NA	0	0	0	278	0	NA	NA	NA	NA	NA	NA	0	1	0	0	0	0	0	0	1	0	0	0	0	0	8/14/2019	0	1	1	0	0	1	1	0	0	0	0	1	0	1	NA	No	No	Yes	No	No	No	No
64	NA	0	1	0	2658	0	NA	NA	NA	NA	NA	NA	1	0	1	0	0	0	0	0	1	0	0	0	0	0	2/6/2013	0	0	0	0	0	1	1	0	0	0	0	1	0	1	9/12/2015	No	No	Yes	Yes	No	No	No
82	21.63	0	1	0	42	1	10/24/2017	NA	NA	NA	NA	NA	0	1	0	0	0	0	0	0	1	0	0	1	1	0	9/12/2017	0	0	0	0	0	0	1	0	0	0	0	1	0	1	NA	No	Yes	Yes	No	No	No	Yes
64	NA	0	1	0	615	0	NA	NA	NA	NA	NA	NA	1	1	0	0	0	0	0	0	1	1	0	0	0	0	9/11/2018	1	1	0	0	1	1	1	0	0	0	0	1	0	0	1/12/2019	No	Yes	Yes	Yes	No	No	No
68	NA	0	0	0	1140	0	NA	NA	NA	NA	NA	NA	1	0	1	0	0	0	0	0	1	1	0	0	0	0	4/4/2017	0	1	0	0	0	0	1	0	1	0	1	1	0	1	NA	No	Yes	Yes	Yes	Yes	No	No
63	NA	0	0	0	1033	0	NA	NA	NA	NA	NA	NA	1	1	0	0	0	0	0	0	1	1	0	1	0	0	7/20/2017	1	1	0	0	0	0	0	0	0	0	0	0	0	1	7/6/2019	No	Yes	Yes	Yes	Yes	Yes	Yes
63	NA	0	1	0	944	0	NA	NA	NA	NA	NA	NA	1	1	0	0	0	0	0	0	1	1	0	1	0	0	10/17/2017	1	1	0	1	0	1	1	0	0	1	0	0	0	0	NA	No	Yes	Yes	No	Yes	Yes	Yes
87	NA	0	0	0	1760	0	NA	NA	NA	NA	NA	NA	0	1	0	0	0	0	0	1	1	1	0	1	0	1	7/24/2015	0	1	0	0	0	1	1	0	0	0	0	0	0	1	12/23/2017	Yes	Yes	Yes	No	Yes	No	Yes
74	NA	0	0	0	159	1	NA	1/22/2020	NA	NA	NA	NA	0	0	0	1	0	0	0	0	1	0	0	1	0	0	8/16/2019	0	1	0	0	0	1	1	0	1	0	0	0	0	1	4/3/2020	No	No	Yes	Yes	Yes	No	Yes
68	NA	NA	0	0	550	0	NA	NA	NA	NA	NA	NA	0	1	0	0	0	0	0	0	1	0	0	1	0	0	11/15/2018	0	0	0	0	0	0	1	0	0	0	0	1	0	0	NA	No	Yes	Yes	No	No	No	Yes
81	NA	0	1	0	77	1	NA	9/6/2018	NA	NA	NA	NA	0	1	0	0	0	0	0	1	1	1	0	0	0	0	6/21/2018	0	1	1	0	0	0	1	0	0	0	0	1	0	1	10/10/2018	Yes	Yes	Yes	No	Yes	Yes	No
76	NA	0	0	0	478	1	NA	7/24/2019	NA	NA	NA	NA	0	1	0	0	0	0	0	1	1	0	0	1	0	0	4/2/2018	0	1	0	1	0	1	1	0	0	0	0	1	0	1	NA	Yes	Yes	Yes	No	Yes	No	Yes
61	NA	0	0	0	787	0	NA	NA	NA	NA	NA	NA	0	0	1	0	0	0	0	0	1	0	0	1	0	0	3/23/2018	0	1	0	0	0	1	1	0	0	0	0	0	0	1	7/9/2018	No	Yes	Yes	No	No	No	Yes
35	48.5625	0	1	0	998	0	NA	NA	NA	NA	NA	NA	1	1	0	0	0	0	0	0	1	0	0	0	0	0	8/24/2017	0	0	0	0	0	0	1	0	0	0	0	1	0	1	NA	No	No	Yes	Yes	No	No	No
33	NA	0	1	0	381	0	NA	NA	NA	NA	NA	NA	0	1	0	0	0	0	0	0	1	0	0	0	0	0	5/3/2019	0	1	0	0	0	0	1	0	0	0	0	1	0	0	NA	No	No	Yes	No	No	No	No
90	25.264	0	0	0	2433	0	NA	NA	NA	NA	NA	NA	0	0	1	0	0	0	0	1	1	0	0	0	0	0	9/19/2013	0	1	0	0	0	1	1	0	1	0	0	0	0	1	NA	Yes	Yes	Yes	No	No	No	No
69	NA	0	1	0	293	0	NA	NA	NA	NA	NA	NA	0	0	1	0	0	0	0	1	1	1	1	1	0	1	7/30/2019	0	1	0	0	0	1	1	0	0	0	0	1	0	1	4/9/2020	Yes	Yes	Yes	Yes	Yes	Yes	Yes
64	32.89	0	0	0	15	1	1/23/2019	NA	NA	NA	NA	NA	0	0	1	0	0	0	0	0	1	1	0	1	0	1	1/8/2019	0	1	1	0	0	1	0	0	0	0	0	1	0	1	5/22/2019	No	Yes	Yes	Yes	No	Yes	Yes
65	30.7	0	1	0	921	1	NA	NA	NA	1/3/2020	NA	NA	0	0	1	0	0	0	0	0	1	0	0	1	0	0	6/26/2017	0	1	0	1	0	1	1	1	1	0	0	1	0	1	12/4/2020	No	Yes	Yes	No	Yes	No	Yes
56	NA	0	0	0	545	0	NA	NA	NA	NA	NA	NA	0	0	0	1	0	0	0	0	0	0	0	0	0	0	11/20/2018	0	1	0	0	0	1	1	0	0	0	0	0	0	0	NA	No	Yes	Yes	No	No	No	No
69	NA	0	1	0	473	0	NA	NA	NA	NA	NA	NA	1	1	0	0	0	0	0	0	1	1	0	1	0	1	1/31/2019	1	1	0	0	1	1	1	0	1	0	0	0	0	1	9/8/2020	No	Yes	Yes	No	Yes	Yes	Yes
62	NA	0	1	0	315	0	NA	NA	NA	NA	NA	NA	0	0	1	0	0	0	0	0	1	0	0	0	0	0	7/8/2019	0	1	0	0	0	1	1	0	0	0	0	0	0	1	9/20/2020	No	No	Yes	Yes	No	No	No
84	NA	0	1	0	197	1	NA	8/28/2018	NA	NA	NA	NA	0	1	0	0	0	0	0	0	1	0	0	0	0	0	2/12/2018	0	0	0	0	0	0	1	0	0	0	0	1	0	0	NA	No	Yes	Yes	No	No	No	No
81	NA	0	1	0	10	1	7/24/2017	NA	NA	7/30/2017	NA	NA	0	0	0	1	0	0	0	1	1	1	0	1	0	0	7/14/2017	0	1	0	0	0	1	0	0	0	0	0	0	0	0	7/29/2017	Yes	Yes	Yes	Yes	Yes	Yes	Yes
63	NA	0	1	0	1564	0	NA	NA	NA	NA	NA	NA	0	1	0	0	0	0	0	0	1	0	0	1	1	0	2/5/2016	0	1	0	0	0	1	1	1	0	0	0	0	0	0	11/30/2016	No	No	Yes	No	Yes	No	Yes
77	NA	0	1	0	32	1	NA	9/23/2016	NA	NA	NA	NA	0	1	0	0	0	0	0	0	1	1	0	1	0	0	8/22/2016	0	1	0	0	0	1	1	0	0	0	0	0	0	1	11/5/2016	No	Yes	Yes	Yes	No	Yes	Yes
71	NA	NA	1	0	1162	0	NA	NA	NA	NA	NA	NA	0	1	0	0	0	0	0	0	0	0	0	1	0	0	3/13/2017	0	1	0	0	0	1	1	0	0	0	0	0	0	0	NA	No	Yes	Yes	No	No	Yes	Yes
91	NA	0	1	0	324	1	10/23/2015	1/18/2017	NA	NA	NA	NA	0	0	1	0	0	0	0	0	1	1	0	0	0	0	12/3/2014	0	0	0	0	1	0	1	0	0	0	0	1	0	1	NA	No	No	Yes	No	No	No	No
90	NA	0	1	0	176	1	NA	NA	NA	5/14/2019	NA	NA	1	1	0	0	0	0	0	1	1	1	0	1	1	1	11/19/2018	0	1	0	0	0	0	1	0	0	0	0	1	0	0	NA	Yes	Yes	Yes	Yes	Yes	Yes	Yes
69	NA	0	1	0	2161	0	NA	NA	NA	NA	NA	NA	1	0	0	0	0	0	0	0	1	1	0	0	0	0	6/18/2014	0	1	0	1	0	0	1	0	0	0	0	1	1	1	9/7/2014	No	Yes	Yes	No	Yes	Yes	No
68	20.65	0	1	0	696	0	NA	NA	NA	NA	NA	NA	0	1	0	0	0	0	0	0	1	1	1	0	0	0	6/22/2018	0	1	0	0	1	0	1	0	0	0	0	1	0	1	1/23/2020	No	Yes	Yes	Yes	Yes	No	No
61	NA	0	0	0	424	0	NA	NA	NA	NA	NA	NA	0	1	0	0	0	0	0	0	1	0	0	0	0	0	3/21/2019	0	1	0	0	0	1	1	0	0	0	0	0	0	0	NA	No	No	Yes	No	No	No	No
67	27.16	0	1	0	402	1	NA	6/13/2017	NA	1/8/2017	NA	NA	0	1	0	0	0	0	0	1	1	1	0	1	0	0	12/3/2015	0	1	0	0	0	1	1	1	1	0	0	1	0	1	2/20/2018	Yes	Yes	Yes	No	No	Yes	Yes
47	22.94666667	0	1	0	57	1	10/18/2016	NA	NA	NA	NA	NA	0	0	0	1	0	0	0	0	1	0	0	0	0	0	8/22/2016	0	1	0	0	0	1	1	0	0	0	0	0	0	1	10/18/2016	No	Yes	Yes	No	No	No	No
83	NA	0	1	0	294	0	NA	NA	NA	NA	NA	NA	0	0	1	0	0	0	0	0	1	1	0	0	0	0	7/29/2019	0	1	0	0	1	1	0	0	0	1	0	0	0	1	8/6/2019	No	Yes	Yes	No	No	No	No
77	29.27	0	1	0	344	1	1/12/2015	9/25/2014	NA	NA	NA	NA	0	1	0	0	0	0	0	0	0	1	0	0	0	1	10/16/2013	0	1	0	0	0	1	1	0	0	0	0	0	0	1	1/11/2015	No	Yes	Yes	Yes	No	Yes	No
79	26.786	0	1	0	534	1	NA	1/10/2018	NA	NA	NA	NA	0	1	0	0	0	0	0	0	1	1	0	0	0	0	7/25/2016	0	1	0	0	0	1	1	0	0	0	0	0	0	1	NA	No	Yes	Yes	Yes	No	No	No
93	NA	0	1	0	8	1	NA	7/25/2015	NA	NA	NA	NA	0	0	1	0	0	0	0	0	1	0	0	0	0	0	7/17/2015	0	0	0	0	0	0	1	0	0	0	0	1	0	0	NA	No	Yes	Yes	No	No	No	No
69	35.61	0	0	0	1279	0	NA	NA	NA	NA	NA	NA	0	1	0	0	0	0	0	0	1	1	0	0	0	0	11/16/2016	0	1	0	0	0	1	0	0	0	0	0	0	0	1	NA	No	Yes	Yes	Yes	No	No	No
75	NA	0	1	0	537	0	NA	NA	NA	NA	NA	NA	1	1	0	0	0	0	0	0	1	0	1	0	0	0	11/28/2018	1	1	0	0	0	0	0	0	1	0	0	1	0	1	NA	No	Yes	Yes	No	Yes	Yes	No
78	NA	0	1	0	350	0	NA	NA	NA	NA	NA	NA	0	0	1	0	0	0	0	0	1	1	0	0	0	0	6/3/2019	0	1	0	0	0	1	0	0	0	0	0	0	0	0	NA	No	Yes	Yes	No	No	No	No
61	NA	0	0	0	690	0	NA	NA	NA	NA	NA	NA	0	0	0	0	1	0	0	0	1	0	0	0	0	0	6/28/2018	0	0	0	0	0	1	1	0	1	0	0	0	0	1	NA	No	No	Yes	No	Yes	Yes	No
81	28.298	0	1	0	1279	0	NA	NA	NA	NA	NA	NA	0	0	0	1	0	0	0	0	0	0	0	1	0	0	11/16/2016	0	0	0	0	0	1	0	0	0	0	0	0	0	0	NA	No	No	Yes	No	No	No	Yes
76	NA	0	1	0	937	0	NA	NA	NA	NA	NA	NA	0	0	1	0	0	0	0	0	1	1	0	0	1	0	10/24/2017	0	1	0	0	0	1	1	0	0	0	1	0	0	1	NA	No	Yes	Yes	Yes	No	No	No
66	37.48	0	1	0	333	1	3/16/2019	12/5/2017	NA	12/13/2016	NA	NA	0	1	0	0	0	0	0	1	1	1	0	1	0	1	1/15/2016	0	1	0	0	0	1	1	0	1	0	1	0	0	1	NA	Yes	Yes	Yes	No	No	No	Yes
75	23.57	0	1	0	2156	0	NA	NA	NA	NA	NA	NA	0	0	0	0	0	1	0	0	1	1	0	1	0	0	6/23/2014	0	1	0	0	0	1	1	0	0	0	0	0	0	1	11/25/2014	No	Yes	Yes	No	No	No	Yes
78	17.79	0	0	0	1011	0	NA	NA	NA	NA	NA	NA	0	0	1	0	0	0	0	0	0	1	0	0	0	0	8/11/2017	0	1	1	0	0	1	1	0	0	0	0	0	0	0	10/24/2018	No	Yes	Yes	No	Yes	No	No
71	29.63	0	0	0	155	1	8/31/2019	NA	NA	9/6/2019	NA	NA	0	0	0	1	0	0	0	1	1	1	0	1	0	1	3/29/2019	0	1	0	0	0	1	1	1	0	1	0	0	0	1	9/1/2019	Yes	Yes	Yes	Yes	Yes	Yes	Yes
90	NA	0	0	0	1384	0	NA	NA	NA	NA	NA	NA	0	1	0	0	0	0	0	0	1	1	0	1	0	0	8/3/2016	0	1	1	0	0	1	1	0	1	0	0	0	0	0	NA	No	Yes	Yes	Yes	Yes	No	Yes
60	NA	0	0	0	10	1	NA	9/25/2018	NA	NA	9/17/2018	NA	0	0	1	0	0	0	0	1	1	1	1	0	0	0	9/7/2018	0	1	1	0	0	1	1	0	1	0	0	0	0	1	1/28/2019	Yes	Yes	Yes	Yes	Yes	No	No
87	NA	0	0	0	235	1	9/26/2017	9/26/2017	NA	NA	NA	NA	0	0	1	0	0	0	0	1	1	1	0	0	0	0	2/3/2017	0	1	0	0	0	1	1	0	0	1	0	0	0	1	NA	Yes	Yes	Yes	Yes	No	No	No
70	NA	0	1	0	418	0	NA	NA	NA	NA	NA	NA	0	0	0	1	0	0	0	0	1	1	1	1	0	0	3/27/2019	0	1	0	0	0	0	1	0	0	1	0	0	0	1	4/16/2019	No	Yes	Yes	Yes	Yes	No	Yes
69	NA	0	1	0	87	1	NA	9/14/2017	NA	NA	NA	NA	0	0	0	1	0	0	0	0	1	0	0	0	0	0	6/19/2017	0	0	0	0	0	0	1	0	1	1	0	0	0	0	NA	No	No	Yes	No	No	No	No
55	27.74	0	0	0	275	1	NA	2/22/2018	NA	NA	NA	NA	0	0	1	0	0	0	0	0	1	0	0	0	0	0	5/23/2017	0	0	0	1	0	0	1	0	0	0	1	1	0	1	NA	No	Yes	Yes	No	No	No	No
64	22.24235294	0	0	0	1120	0	NA	NA	NA	NA	NA	NA	0	0	0	1	0	0	0	0	1	0	0	0	0	0	4/24/2017	0	0	1	0	0	0	1	0	0	0	0	0	0	1	NA	No	No	Yes	No	No	No	No
72	NA	0	0	0	327	1	NA	7/10/2018	NA	NA	NA	NA	0	0	1	0	0	0	0	0	1	1	0	0	0	1	8/17/2017	0	1	0	0	0	1	1	0	0	1	0	0	0	1	NA	No	Yes	Yes	Yes	Yes	No	No
63	33.56	0	1	0	279	1	3/23/2017	8/5/2019	NA	NA	NA	NA	0	1	0	0	0	0	0	0	0	0	0	1	0	0	6/17/2016	0	0	0	0	0	0	0	0	0	0	0	0	0	1	8/14/2019	No	Yes	Yes	No	No	No	Yes
48	NA	0	1	0	346	0	NA	NA	NA	NA	NA	NA	0	0	0	0	1	0	0	0	0	0	0	0	0	0	6/7/2019	0	1	0	0	0	1	0	0	0	0	0	0	0	0	NA	No	No	Yes	Yes	No	No	No
74	NA	0	1	0	690	0	NA	NA	NA	NA	NA	NA	1	1	0	0	0	0	0	1	1	0	1	1	0	0	6/28/2018	1	0	0	0	0	1	1	0	0	1	0	1	0	1	6/18/2021	Yes	Yes	Yes	No	No	No	Yes
62	29.41	0	1	0	480	0	NA	NA	NA	NA	NA	NA	0	0	1	0	0	0	0	1	1	1	0	1	0	0	1/24/2019	0	0	0	1	0	1	1	1	1	0	0	0	0	1	1/28/2019	Yes	Yes	Yes	Yes	Yes	No	Yes
92	NA	0	1	0	549	0	NA	NA	NA	NA	NA	NA	0	1	0	0	0	0	0	0	1	0	0	1	0	0	11/16/2018	0	1	0	0	0	0	1	0	0	0	0	1	0	0	NA	No	Yes	Yes	No	No	No	Yes
40	23.86	0	1	0	259	1	1/29/2020	NA	NA	3/9/2020	NA	NA	0	0	1	0	0	0	0	1	1	1	0	0	0	0	5/15/2019	0	1	0	0	1	1	1	0	1	0	0	0	0	1	3/5/2021	Yes	Yes	Yes	No	Yes	No	No
62	32.045	0	0	0	120	1	NA	3/27/2018	NA	NA	NA	NA	0	0	1	0	0	0	0	1	1	0	0	1	0	0	11/27/2017	0	1	0	0	0	1	1	0	0	0	0	0	0	1	NA	Yes	Yes	Yes	Yes	No	Yes	Yes
69	27.97	0	0	0	50	1	NA	6/27/2018	NA	6/27/2018	NA	NA	1	1	0	0	0	0	0	0	1	0	0	0	0	0	5/8/2018	1	1	0	0	0	1	1	1	0	0	1	0	0	0	NA	No	No	Yes	Yes	No	No	No
74	NA	0	1	0	233	1	NA	NA	NA	1/8/2020	NA	NA	0	0	0	1	0	0	0	0	1	0	0	0	0	0	5/20/2019	0	1	0	0	0	1	1	0	1	0	0	0	0	1	2/22/2020	No	No	Yes	Yes	No	No	No
59	NA	0	1	0	1336	0	NA	NA	NA	NA	NA	NA	0	1	0	0	0	0	0	0	1	0	0	0	0	0	9/20/2016	0	1	0	0	1	1	1	0	1	0	1	0	0	1	NA	No	No	Yes	Yes	No	No	No
81	29.53	0	1	0	91	1	12/2/2016	NA	NA	NA	NA	NA	0	0	1	0	0	0	0	1	0	1	0	0	0	0	9/2/2016	0	1	0	0	0	0	1	0	0	0	0	1	0	0	3/17/2018	Yes	Yes	Yes	No	No	No	No
77	NA	0	1	0	419	1	NA	NA	8/31/2018	8/22/2018	NA	NA	0	0	1	0	0	0	0	1	1	1	1	1	1	1	6/29/2017	0	1	0	0	0	1	1	0	0	0	0	1	0	1	12/24/2018	Yes	Yes	Yes	Yes	No	Yes	Yes
61	NA	0	1	0	58	1	7/6/2016	7/17/2016	NA	NA	NA	NA	1	1	0	0	0	0	0	0	1	1	0	0	0	0	5/9/2016	1	1	0	0	0	1	1	0	1	0	0	0	0	1	NA	No	No	Yes	Yes	Yes	No	No
51	21.265	0	0	0	945	0	NA	NA	NA	NA	NA	NA	0	0	0	1	0	0	0	0	1	0	0	0	0	0	10/16/2017	0	1	1	0	0	1	1	1	0	0	0	0	0	1	NA	No	No	Yes	Yes	Yes	No	No
53	NA	0	1	0	374	0	NA	NA	NA	NA	NA	NA	0	1	0	0	0	0	0	0	1	0	0	1	0	0	5/10/2019	0	1	0	0	0	0	1	0	0	0	0	1	0	1	NA	No	No	Yes	No	Yes	No	Yes
75	22.85	0	1	0	138	1	NA	12/22/2019	NA	1/12/2020	NA	1/12/2020	1	1	0	0	0	0	0	1	1	1	0	1	1	0	8/6/2019	1	1	0	0	0	0	1	0	0	1	0	0	0	1	NA	Yes	Yes	Yes	No	Yes	No	Yes
60	NA	0	1	0	329	0	NA	NA	NA	NA	NA	NA	0	0	1	0	0	0	0	0	1	0	0	1	0	0	6/24/2019	0	0	0	0	0	1	1	0	0	0	1	0	0	1	8/8/2019	No	Yes	Yes	No	No	No	Yes
75	NA	0	0	0	306	0	NA	NA	NA	NA	NA	NA	0	0	1	0	0	0	0	0	1	0	0	0	0	0	7/17/2019	0	1	1	0	0	1	1	0	0	0	0	1	0	1	NA	No	No	Yes	No	No	No	No
53	18.54	0	0	0	1746	0	NA	NA	NA	NA	NA	NA	0	1	0	0	0	0	0	1	1	1	0	0	0	0	8/7/2015	0	1	0	0	0	1	1	0	0	0	1	0	0	1	3/18/2016	Yes	No	Yes	No	Yes	No	No
74	29.7	NA	1	0	548	1	NA	2/21/2020	NA	NA	NA	11/1/2019	0	0	1	0	0	0	0	1	1	1	0	0	0	1	5/2/2018	0	1	0	0	0	1	1	1	1	0	0	0	0	0	10/18/2020	Yes	Yes	Yes	Yes	No	No	No
68	30.125	0	0	0	1810	0	NA	NA	NA	NA	NA	NA	1	1	1	0	0	0	0	0	1	0	0	0	0	0	6/4/2015	1	1	0	0	0	1	1	0	0	0	0	1	0	1	NA	No	Yes	Yes	No	No	No	No
68	NA	0	0	0	79	1	NA	4/3/2019	NA	NA	NA	NA	0	0	0	0	1	0	0	0	1	0	0	0	0	0	1/14/2019	0	1	0	0	0	1	0	0	0	0	0	0	0	1	NA	No	Yes	Yes	Yes	No	No	No
47	NA	0	0	0	18	1	2/22/2019	2/8/2019	NA	1/29/2019	NA	NA	1	1	0	0	0	0	0	0	1	0	0	0	0	0	1/11/2019	1	0	0	0	0	0	1	0	0	1	0	0	0	0	2/7/2019	No	Yes	Yes	Yes	Yes	No	No
51	NA	0	1	0	67	1	NA	11/30/2018	NA	NA	NA	NA	0	0	1	0	0	0	0	0	1	1	0	0	0	0	9/24/2018	0	1	0	0	1	1	1	0	0	0	0	1	0	1	1/6/2019	No	Yes	Yes	No	No	No	No
97	NA	0	0	0	545	0	NA	NA	NA	NA	NA	NA	0	1	0	0	0	0	0	1	1	1	0	1	0	0	11/20/2018	0	0	0	0	0	0	0	0	0	0	0	1	0	0	NA	Yes	Yes	Yes	No	Yes	No	Yes
65	33.12083333	0	1	0	371	1	NA	8/14/2015	NA	NA	NA	NA	1	1	0	0	0	0	0	0	1	0	1	1	0	0	8/8/2014	1	1	1	0	0	1	1	0	0	0	1	0	0	1	NA	No	Yes	Yes	No	No	Yes	Yes
63	NA	0	0	0	977	0	NA	NA	NA	NA	NA	NA	0	1	0	0	0	0	0	0	1	1	0	0	0	0	9/14/2017	0	1	0	0	0	1	1	0	0	0	0	0	0	1	4/12/2018	No	No	Yes	No	No	Yes	No
75	NA	0	0	0	1132	0	NA	NA	NA	NA	NA	NA	0	1	0	0	0	0	0	1	1	0	0	0	0	0	4/12/2017	0	1	0	0	0	1	1	0	0	0	0	0	0	1	NA	Yes	Yes	Yes	No	Yes	No	No
64	22.35	0	0	0	383	0	NA	NA	NA	NA	NA	NA	0	0	0	0	1	0	0	0	1	0	0	0	0	0	5/1/2019	0	0	0	0	0	0	0	0	0	0	0	0	0	1	NA	No	No	Yes	No	No	No	No
75	NA	0	1	0	1309	0	NA	NA	NA	NA	NA	NA	0	1	0	0	0	0	0	0	1	0	0	0	0	0	10/17/2016	0	1	0	0	0	1	1	0	0	0	0	0	0	1	NA	No	Yes	Yes	Yes	Yes	Yes	No
79	NA	0	0	0	1082	0	NA	NA	NA	NA	NA	NA	0	1	0	0	0	0	0	1	1	1	1	1	0	0	6/1/2017	0	1	1	0	0	1	1	0	0	0	1	0	0	1	10/14/2017	Yes	Yes	Yes	Yes	No	Yes	Yes
72	NA	0	0	0	461	1	5/18/2020	NA	NA	NA	NA	NA	0	0	1	0	0	0	0	1	1	0	0	0	0	0	2/12/2019	0	1	0	0	0	1	1	0	1	0	0	0	0	1	NA	Yes	Yes	Yes	No	No	Yes	No
69	NA	0	1	0	1372	0	NA	NA	NA	NA	NA	NA	0	1	0	0	0	0	0	1	1	1	0	1	0	0	8/15/2016	0	1	0	0	0	1	1	0	0	0	0	0	0	1	9/25/2016	Yes	Yes	Yes	Yes	No	Yes	Yes
68	42.94	0	1	0	712	0	NA	NA	NA	NA	NA	NA	0	0	1	0	0	0	0	0	1	0	0	0	0	0	6/6/2018	0	1	0	0	0	0	1	0	1	0	0	0	0	1	NA	No	Yes	Yes	No	Yes	Yes	No
51	NA	0	0	0	1609	0	NA	NA	NA	NA	NA	NA	0	1	0	0	0	0	0	0	1	0	0	0	0	0	12/22/2015	0	1	0	0	0	1	1	0	1	1	0	0	0	1	5/31/2016	No	No	Yes	No	No	No	No
76	NA	0	1	0	733	0	NA	NA	NA	NA	NA	NA	0	0	1	0	0	0	0	0	1	0	0	1	0	0	5/16/2018	0	1	0	0	0	1	1	0	1	0	0	0	0	1	9/27/2018	No	Yes	Yes	Yes	No	No	Yes
57	NA	0	1	0	609	0	NA	NA	NA	NA	NA	NA	0	0	1	0	0	0	0	0	0	1	0	0	0	1	9/17/2018	0	1	0	0	0	0	0	0	0	1	0	0	0	0	NA	No	No	Yes	Yes	No	No	No
64	NA	0	1	0	45	1	6/28/2019	NA	NA	NA	NA	NA	0	0	1	0	0	0	0	0	1	1	0	1	0	0	6/17/2019	0	0	0	0	0	1	1	1	0	1	0	0	0	1	7/3/2019	No	Yes	Yes	No	No	No	Yes
78	NA	0	1	0	285	0	NA	NA	NA	NA	NA	NA	0	0	0	0	1	0	0	0	0	0	0	0	0	0	8/7/2019	0	1	0	0	0	1	1	0	0	0	0	0	0	1	NA	No	No	Yes	Yes	No	No	No
79	NA	0	0	0	1230	0	NA	NA	NA	NA	NA	NA	0	1	0	0	0	0	0	0	1	0	0	0	0	0	1/4/2017	0	1	0	0	0	1	0	0	0	0	0	1	0	1	4/30/2017	No	No	Yes	Yes	Yes	No	No
72	NA	0	0	0	1040	0	NA	NA	NA	NA	NA	NA	0	0	0	1	0	0	0	0	1	0	0	0	0	0	7/13/2017	0	1	0	0	0	1	1	0	1	0	0	1	0	0	NA	No	No	Yes	No	Yes	Yes	No
60	NA	0	1	0	417	0	NA	NA	NA	NA	NA	NA	1	1	1	0	0	0	0	0	1	0	0	0	0	0	3/28/2019	1	1	0	0	0	0	1	1	1	1	0	0	0	0	6/25/2019	No	No	Yes	No	No	No	No
71	NA	0	0	0	592	0	NA	NA	NA	NA	NA	NA	0	0	1	0	0	0	0	0	1	0	0	0	0	0	10/4/2018	0	1	0	0	0	1	1	0	1	0	0	0	0	0	12/5/2018	No	Yes	Yes	Yes	No	No	No
50	NA	0	1	0	210	1	NA	3/24/2017	NA	NA	NA	NA	0	0	1	0	0	0	0	0	1	0	0	0	0	0	8/26/2016	0	1	0	0	1	0	1	0	0	0	0	1	0	1	12/12/2017	No	No	Yes	No	No	No	No
63	NA	0	1	0	362	0	NA	NA	NA	NA	NA	NA	0	0	1	0	0	0	0	0	1	0	0	0	0	0	5/22/2019	0	0	0	0	0	0	0	0	1	1	0	1	0	1	NA	No	Yes	Yes	No	No	No	No
46	NA	0	0	0	64	1	NA	3/9/2019	3/20/2019	NA	NA	NA	0	0	1	0	0	0	0	0	1	0	0	0	0	0	1/4/2019	0	0	0	1	0	1	1	0	0	0	1	1	1	1	6/25/2019	No	No	Yes	No	No	No	No
80	24.58	0	1	0	1391	0	NA	NA	NA	NA	NA	NA	0	1	0	0	0	0	0	0	1	1	0	1	0	0	7/27/2016	0	1	0	0	0	1	1	0	0	1	1	1	0	1	NA	No	No	Yes	Yes	No	No	Yes
59	27.34	0	0	0	313	0	NA	NA	NA	NA	NA	NA	1	1	0	0	0	0	0	1	1	0	0	0	0	0	7/10/2019	1	1	1	0	0	1	1	1	0	0	0	0	0	1	NA	Yes	Yes	Yes	No	Yes	No	No
72	NA	0	0	0	1539	0	NA	NA	NA	NA	NA	NA	0	1	0	0	0	0	0	1	1	1	0	0	0	0	3/1/2016	0	0	1	0	0	1	1	0	0	0	0	0	0	1	3/10/2017	Yes	No	Yes	Yes	Yes	No	No
73	NA	0	1	0	692	0	NA	NA	NA	NA	NA	NA	0	0	1	0	0	0	0	0	1	0	0	1	0	0	6/26/2018	0	1	0	0	0	0	0	0	0	0	0	1	0	0	NA	No	Yes	Yes	Yes	No	No	Yes
92	NA	0	1	0	65	1	3/12/2015	3/18/2019	2/28/2019	6/28/2016	NA	NA	1	1	0	0	0	0	0	1	1	0	1	1	1	0	1/6/2015	1	0	0	0	0	1	1	0	0	0	0	1	0	0	NA	Yes	Yes	Yes	No	No	No	Yes
72	NA	0	1	0	1335	0	NA	NA	NA	NA	NA	NA	0	1	0	0	0	0	0	0	1	1	1	0	0	0	9/21/2016	0	1	0	0	0	1	1	0	0	0	0	0	0	0	12/3/2016	No	Yes	Yes	Yes	No	Yes	No
59	NA	0	1	0	670	0	NA	NA	NA	NA	NA	NA	0	0	1	0	0	0	0	0	1	0	0	1	0	0	7/18/2018	0	1	0	0	0	1	1	0	1	0	0	0	0	0	NA	No	No	Yes	Yes	Yes	No	Yes
38	NA	0	1	0	896	1	NA	4/13/2020	NA	NA	NA	NA	1	1	0	0	0	0	0	0	1	0	0	0	0	0	10/30/2017	0	0	0	0	0	0	1	0	0	0	0	1	0	1	NA	No	No	Yes	No	No	No	No
46	21.12	0	1	0	1403	0	NA	NA	NA	NA	NA	NA	0	0	1	0	0	0	0	0	0	0	0	0	0	0	7/15/2016	0	1	0	0	0	1	1	0	1	0	0	0	0	1	9/8/2016	No	No	Yes	No	No	No	No
74	26.7	0	0	0	41	1	NA	NA	NA	1/7/2019	NA	NA	0	0	0	0	1	0	0	0	1	0	0	1	0	0	11/27/2018	0	1	0	0	0	1	0	0	0	0	0	0	0	0	NA	No	Yes	Yes	Yes	No	Yes	Yes
70	NA	0	0	0	411	0	NA	NA	NA	NA	NA	NA	0	0	0	0	1	0	0	1	1	1	0	1	0	0	4/3/2019	0	1	0	0	0	1	0	0	1	0	0	0	0	1	NA	Yes	Yes	Yes	No	Yes	No	Yes
62	NA	0	1	0	612	0	NA	NA	NA	NA	NA	NA	0	0	1	0	0	0	0	0	1	0	0	1	1	0	9/14/2018	0	NA	0	0	0	1	1	0	0	0	0	1	0	1	NA	No	Yes	Yes	No	Yes	Yes	Yes
65	NA	0	1	0	340	0	NA	NA	NA	NA	NA	NA	0	0	1	0	0	0	0	1	1	0	0	0	0	0	6/13/2019	0	1	0	0	0	1	1	0	1	0	1	0	0	1	NA	Yes	No	Yes	No	No	No	No
68	NA	0	0	0	1286	0	NA	NA	NA	NA	NA	NA	1	1	0	0	0	0	0	0	1	0	0	1	0	0	11/9/2016	1	0	0	0	0	0	0	0	0	1	0	1	0	1	NA	No	Yes	Yes	No	No	No	Yes
69	NA	0	1	0	152	1	NA	6/3/2015	NA	NA	NA	NA	0	0	1	0	0	0	0	0	1	0	0	0	0	0	1/2/2015	0	1	1	0	0	0	1	0	0	0	0	1	0	1	9/3/2016	No	No	Yes	Yes	Yes	No	No
77	NA	0	0	0	1579	0	NA	NA	NA	NA	NA	NA	0	1	0	0	0	0	0	0	1	1	0	1	0	0	1/21/2016	0	1	0	0	0	1	1	0	0	0	0	0	0	1	7/20/2016	No	Yes	Yes	Yes	No	No	Yes
57	41.19	0	0	0	515	0	NA	NA	NA	NA	NA	NA	1	1	0	0	0	0	0	0	1	0	0	0	0	0	12/20/2018	1	0	1	0	0	0	1	0	0	0	0	0	0	0	NA	No	No	Yes	No	No	Yes	No
77	NA	0	0	0	32	1	1/8/2018	10/25/2018	NA	NA	NA	NA	1	1	0	0	0	0	0	0	1	0	0	0	0	0	12/7/2017	1	1	0	0	0	1	1	1	0	0	0	1	0	1	10/20/2019	No	Yes	Yes	Yes	No	No	No
78	NA	0	0	0	296	1	5/9/2018	2/12/2017	NA	NA	NA	NA	1	1	0	0	0	0	0	0	0	0	0	1	0	0	4/22/2016	1	1	0	0	0	1	1	0	0	1	0	0	0	0	5/24/2018	No	Yes	Yes	No	No	Yes	Yes
68	28.93	0	1	0	1483	0	NA	NA	NA	NA	NA	NA	1	1	0	0	0	0	0	0	1	0	0	0	0	0	4/26/2016	1	0	0	0	0	0	1	0	0	0	0	1	0	0	NA	No	No	Yes	No	No	No	No
71	22.7675	0	0	0	1147	0	NA	NA	NA	NA	NA	NA	0	0	0	0	1	0	0	0	1	0	0	0	0	0	3/28/2017	0	0	0	0	0	0	1	0	1	0	0	0	0	1	9/6/2017	No	No	Yes	No	No	No	No
66	29.29	0	0	0	1383	0	NA	NA	NA	NA	NA	NA	0	1	0	0	0	0	0	0	1	1	0	0	0	0	8/4/2016	0	1	1	0	0	1	1	0	1	0	0	0	0	1	9/19/2016	No	Yes	Yes	Yes	Yes	No	No
37	20.91	0	1	0	1404	0	NA	NA	NA	NA	NA	NA	1	0	0	0	0	0	0	0	1	0	0	0	0	0	7/14/2016	0	0	0	0	0	0	1	0	0	0	0	1	0	1	NA	No	No	Yes	No	No	No	No
64	NA	0	0	0	1489	0	NA	NA	NA	NA	NA	NA	1	1	1	0	0	0	0	0	0	0	0	1	0	0	4/20/2016	1	0	1	1	0	0	1	1	0	0	0	1	1	1	NA	No	Yes	Yes	No	No	Yes	Yes
70	39.35	0	0	0	1298	0	NA	NA	NA	NA	NA	NA	0	0	1	0	0	0	0	0	1	0	0	0	0	0	10/28/2016	0	1	1	0	0	1	1	0	1	0	0	0	0	1	11/11/2016	No	Yes	Yes	Yes	No	No	No
55	NA	0	0	0	1369	0	NA	NA	NA	NA	NA	NA	1	1	0	0	0	0	0	0	1	0	0	1	0	0	8/18/2016	1	1	0	0	0	0	1	0	0	0	1	1	0	1	NA	No	No	Yes	Yes	No	Yes	Yes
48	32.575	0	1	0	305	0	NA	NA	NA	NA	NA	NA	0	0	0	1	0	0	0	0	1	0	0	0	0	0	7/18/2019	0	0	0	0	0	1	1	0	1	0	0	0	0	1	10/8/2020	No	No	Yes	Yes	Yes	No	No
57	29.41	0	1	0	924	0	NA	NA	NA	NA	NA	NA	1	1	0	0	0	0	0	0	1	0	0	1	0	0	11/6/2017	0	1	0	0	0	1	1	1	1	0	0	1	0	1	5/28/2018	No	Yes	Yes	Yes	No	No	Yes
56	NA	0	0	0	364	0	NA	NA	NA	NA	NA	NA	0	1	0	0	0	0	0	0	1	0	0	0	0	0	5/20/2019	0	1	0	0	0	0	1	0	0	1	0	1	0	0	NA	No	Yes	Yes	Yes	No	No	No
93	21.7875	0	1	0	945	1	8/23/2017	9/7/2015	NA	NA	NA	NA	0	1	0	0	0	0	0	0	0	1	0	0	0	0	2/4/2013	0	1	0	0	0	1	1	0	0	1	0	1	0	0	1/24/2019	No	Yes	Yes	No	Yes	Yes	No
62	NA	0	0	0	63	1	6/14/2017	NA	NA	4/26/2017	NA	NA	0	1	0	0	0	0	0	0	1	0	0	1	0	1	2/22/2017	0	1	0	0	0	1	1	0	0	0	0	0	0	1	6/28/2017	No	No	Yes	Yes	No	Yes	Yes
39	25.58	0	0	0	1469	0	NA	NA	NA	NA	NA	NA	1	1	0	0	0	0	0	0	1	0	0	0	0	0	5/10/2016	1	0	0	0	0	0	1	0	0	0	0	1	0	1	NA	No	No	Yes	No	No	No	No
62	NA	0	1	0	1253	0	NA	NA	NA	NA	NA	NA	0	0	1	0	0	0	0	0	1	0	0	0	0	0	12/12/2016	0	0	0	0	1	0	1	0	0	0	0	1	1	1	12/27/2016	No	No	Yes	No	No	No	No
61	43.82	0	0	0	1462	0	NA	NA	NA	NA	NA	NA	0	1	0	0	0	0	0	0	1	0	0	0	0	0	5/17/2016	0	0	0	0	0	0	1	0	0	0	0	1	0	0	6/10/2016	No	No	Yes	No	No	No	No
50	26.92	0	1	0	5	1	NA	3/1/2017	NA	NA	NA	NA	0	1	0	0	0	0	0	0	1	0	0	0	0	0	2/24/2017	0	1	0	1	0	1	1	0	0	0	0	1	0	1	NA	No	Yes	Yes	No	Yes	No	No
67	NA	0	0	0	509	1	NA	12/3/2019	NA	NA	NA	NA	0	0	1	0	0	0	0	0	1	1	0	1	0	0	7/12/2018	0	1	0	0	0	1	1	0	1	0	0	1	0	0	NA	No	Yes	Yes	No	No	No	Yes
84	28.88	0	1	0	398	1	NA	10/9/2018	NA	8/23/2018	NA	NA	0	0	1	0	0	0	0	0	0	0	0	1	0	0	7/21/2017	0	1	0	1	0	1	1	0	0	0	0	0	0	0	NA	No	Yes	Yes	No	No	No	Yes
35	NA	0	1	0	1418	0	NA	NA	NA	NA	NA	NA	0	0	1	0	0	0	0	0	1	1	0	0	0	0	6/30/2016	0	0	0	0	0	0	1	0	0	0	0	1	0	1	NA	No	Yes	Yes	No	No	No	No
67	24.915	0	1	0	1376	0	NA	NA	NA	NA	NA	NA	0	1	0	0	0	0	0	0	1	1	0	0	0	0	8/11/2016	0	1	0	0	0	1	1	0	1	1	0	0	0	1	10/17/2016	No	Yes	Yes	No	Yes	No	No
74	20.32	0	1	0	1246	0	NA	NA	NA	NA	NA	NA	0	1	0	0	0	0	0	1	1	1	0	1	0	0	12/19/2016	0	1	0	0	0	1	0	0	1	0	0	0	0	1	1/24/2017	Yes	Yes	Yes	Yes	No	No	Yes
46	29.005	0	1	0	219	1	NA	12/2/2017	NA	NA	NA	NA	0	0	1	0	0	0	0	0	1	0	0	0	1	0	4/27/2017	0	1	0	0	0	1	1	0	0	0	1	0	0	0	NA	No	No	Yes	No	No	No	No
71	NA	0	1	0	280	1	5/27/2020	1/3/2020	NA	5/12/2020	NA	NA	0	0	1	0	0	0	0	1	1	1	0	1	0	0	3/29/2019	0	1	0	0	0	1	1	1	1	0	0	0	0	1	6/25/2020	Yes	Yes	Yes	Yes	No	Yes	Yes
74	NA	0	0	0	459	0	NA	NA	NA	NA	NA	NA	0	0	1	0	0	0	0	0	1	0	0	0	0	0	2/14/2019	0	0	0	0	0	0	0	0	1	0	0	0	0	1	NA	No	Yes	Yes	No	No	No	No
74	23.065	0	1	0	1295	0	NA	NA	NA	NA	NA	NA	0	1	0	0	0	0	0	0	1	0	0	1	1	0	10/31/2016	0	1	0	1	0	1	1	0	1	0	0	0	0	1	NA	No	Yes	Yes	Yes	No	No	Yes
59	NA	0	1	0	642	1	NA	NA	NA	7/24/2019	NA	NA	0	0	1	0	0	0	0	0	1	0	0	0	0	0	10/20/2017	0	1	0	0	0	1	1	0	1	0	0	0	0	1	8/1/2019	No	No	Yes	Yes	No	No	No
60	NA	0	1	0	1420	0	NA	NA	NA	NA	NA	NA	0	1	0	0	0	0	0	0	1	0	0	0	0	0	6/28/2016	0	1	0	0	0	1	1	0	1	0	1	0	0	0	12/19/2016	No	No	Yes	No	No	No	No
68	23.874	0	1	0	34	1	7/31/2016	6/25/2017	NA	10/19/2017	NA	NA	0	1	0	0	0	0	0	0	0	0	0	0	0	0	6/27/2016	0	1	0	0	0	1	1	0	0	0	0	0	0	1	NA	No	No	Yes	No	No	No	No
49	NA	0	0	0	40	1	NA	8/10/2016	NA	NA	NA	NA	0	1	0	0	0	0	0	0	1	0	0	0	0	0	7/1/2016	0	1	1	0	0	1	1	0	0	0	0	0	0	1	8/8/2017	No	No	Yes	No	No	No	No
69	NA	0	0	0	976	0	NA	NA	NA	NA	NA	NA	1	1	0	0	0	0	0	0	1	0	0	0	0	0	9/15/2017	1	0	0	0	0	1	1	0	1	0	1	1	1	0	NA	No	No	Yes	Yes	Yes	No	No
55	NA	0	0	0	1378	0	NA	NA	NA	NA	NA	NA	0	1	0	0	0	0	0	0	1	0	0	0	0	0	8/9/2016	0	1	0	0	0	1	0	0	1	0	0	0	0	0	NA	No	No	Yes	No	No	No	No
68	27.558	0	1	0	840	0	NA	NA	NA	NA	NA	NA	0	0	0	1	0	0	0	1	1	0	0	0	0	0	1/29/2018	0	1	0	0	0	1	0	0	0	0	0	0	0	0	NA	Yes	No	Yes	Yes	No	No	No
66	NA	0	1	0	644	0	NA	NA	NA	NA	NA	NA	0	0	1	0	0	0	0	0	1	0	0	0	0	0	8/13/2018	0	1	0	0	0	1	1	0	1	0	0	1	0	1	9/17/2018	No	Yes	Yes	Yes	Yes	No	No
87	NA	0	0	0	1167	0	NA	NA	NA	NA	NA	NA	0	0	1	0	0	0	0	0	1	1	0	0	0	0	3/8/2017	0	1	0	0	0	1	1	0	0	0	0	0	0	1	11/18/2019	No	No	Yes	Yes	No	No	No
63	30.51	0	1	0	43	1	8/23/2016	1/17/2020	NA	NA	NA	NA	0	1	0	0	0	0	0	0	0	0	0	0	0	0	7/11/2016	0	1	0	0	0	0	1	0	1	1	1	1	0	1	NA	No	No	Yes	No	No	No	No
95	NA	0	0	0	1347	0	NA	NA	NA	NA	NA	NA	0	1	0	0	0	0	0	0	1	1	0	0	0	0	9/9/2016	0	1	1	0	0	1	1	0	0	0	0	0	0	1	NA	No	Yes	Yes	No	No	No	No
75	24.25	0	0	0	1385	0	NA	NA	NA	NA	NA	NA	0	1	0	0	0	0	0	0	1	1	1	1	0	0	8/2/2016	0	1	0	0	0	1	1	0	0	1	0	0	0	1	9/23/2016	No	No	Yes	No	No	Yes	Yes
60	NA	0	1	0	1364	0	NA	NA	NA	NA	NA	NA	0	0	1	0	0	0	0	0	1	0	0	0	0	0	8/23/2016	0	0	0	0	0	0	1	0	0	0	0	1	0	0	NA	No	Yes	Yes	No	No	Yes	No
56	NA	0	1	0	238	1	10/24/2017	NA	NA	NA	NA	NA	0	0	0	1	0	0	0	0	1	0	0	0	0	0	2/28/2017	0	1	0	0	0	1	1	0	1	1	0	0	0	0	12/21/2017	No	Yes	Yes	No	No	No	No
62	NA	0	0	0	994	0	NA	NA	NA	NA	NA	NA	0	1	0	0	0	0	0	0	1	0	0	0	0	0	8/28/2017	0	1	0	0	0	1	1	0	1	0	0	0	0	1	NA	No	Yes	Yes	Yes	No	Yes	No
65	NA	0	1	0	28	1	12/29/2016	NA	NA	NA	NA	NA	0	0	1	0	0	0	0	0	1	0	0	0	0	0	12/1/2016	0	0	0	0	0	0	1	0	0	0	0	1	0	0	NA	No	Yes	Yes	No	No	No	No
62	21.26666667	0	1	0	165	1	NA	3/24/2017	NA	NA	NA	NA	0	1	0	0	0	0	0	0	1	0	0	0	0	0	10/10/2016	0	1	0	0	0	1	1	1	1	0	0	0	0	1	8/30/2020	No	Yes	Yes	No	No	No	No
81	26.15666667	0	1	0	1344	0	NA	NA	NA	NA	NA	NA	0	1	1	0	0	0	0	0	1	1	0	0	0	0	9/12/2016	0	1	0	0	0	0	1	0	0	1	0	1	0	1	NA	No	Yes	Yes	No	No	No	No
78	17.37	0	0	0	90	1	NA	3/6/2017	NA	3/16/2017	NA	NA	0	0	0	1	0	0	0	0	1	0	0	0	0	0	12/6/2016	0	1	0	0	0	1	1	0	0	0	0	0	0	0	4/19/2019	No	Yes	Yes	No	No	No	No
61	NA	0	1	0	1273	0	NA	NA	NA	NA	NA	NA	0	0	0	1	0	0	0	0	1	1	0	1	0	0	11/22/2016	0	1	0	0	0	1	1	0	0	0	0	0	0	1	NA	No	Yes	Yes	Yes	No	Yes	Yes
89	NA	NA	0	0	22	1	NA	NA	4/20/2018	NA	NA	NA	0	0	1	0	0	0	0	0	1	1	0	1	0	0	3/29/2018	0	1	1	0	0	1	1	0	1	0	0	0	0	1	4/12/2020	No	No	Yes	Yes	Yes	No	Yes
67	26.36	0	0	0	1300	0	NA	NA	NA	NA	NA	NA	0	0	0	1	0	0	0	0	0	0	0	0	0	0	10/26/2016	0	0	1	0	0	0	0	0	0	1	0	0	0	0	NA	No	No	Yes	No	No	No	No
80	NA	0	1	0	322	1	NA	11/14/2019	NA	NA	NA	NA	0	1	0	0	0	0	0	0	1	0	0	0	0	0	12/27/2018	0	1	0	0	0	1	1	0	0	0	1	1	0	0	NA	No	No	Yes	Yes	No	No	No
50	28.45	0	1	0	1208	0	NA	NA	NA	NA	NA	NA	0	0	1	0	0	0	0	0	1	0	0	0	0	0	1/26/2017	0	1	0	0	0	0	0	0	0	0	0	0	0	1	NA	No	No	Yes	No	No	No	No
37	19.07	0	0	0	506	1	NA	2/14/2018	NA	4/26/2018	NA	NA	0	0	1	0	0	0	0	0	1	0	0	0	0	0	9/26/2016	0	0	0	0	0	0	1	0	0	0	1	1	0	1	NA	No	No	Yes	No	No	No	No
73	NA	0	1	0	292	0	NA	NA	NA	NA	NA	NA	0	1	0	0	0	0	0	0	1	1	1	0	0	0	7/31/2019	0	1	0	0	0	0	1	1	1	1	0	1	0	0	9/10/2019	No	Yes	Yes	No	No	Yes	No
73	26.18	0	0	0	1132	0	NA	NA	NA	NA	NA	NA	0	0	0	1	0	0	0	0	1	0	0	0	0	0	4/12/2017	0	0	1	0	0	0	1	0	0	0	0	0	0	0	7/7/2017	No	No	Yes	No	No	No	No
87	21.25	0	1	0	801	0	NA	NA	NA	NA	NA	NA	0	0	1	0	0	0	0	0	1	0	0	0	0	0	3/9/2018	0	1	0	0	1	1	1	0	0	0	0	1	0	1	NA	No	Yes	Yes	Yes	No	No	No
76	26.74	0	0	0	471	1	NA	3/4/2018	NA	NA	NA	NA	1	1	0	0	0	0	0	0	1	1	0	0	0	0	11/18/2016	0	0	0	0	0	1	1	1	1	1	0	1	0	0	NA	No	Yes	Yes	No	No	No	No
79	24.86	0	1	0	1314	0	NA	NA	NA	NA	NA	NA	0	1	0	0	0	0	0	0	0	0	0	0	0	0	10/12/2016	0	1	0	0	0	1	1	0	0	0	0	1	0	0	10/15/2017	No	Yes	Yes	Yes	No	No	No
85	NA	0	1	0	1067	0	NA	NA	NA	NA	NA	NA	0	0	1	0	0	0	0	0	1	0	0	0	0	0	6/16/2017	0	0	0	1	1	1	1	0	0	1	0	1	0	1	NA	No	No	Yes	No	No	No	No
71	NA	0	1	0	1099	0	NA	NA	NA	NA	NA	NA	0	0	0	1	0	0	0	0	1	0	0	1	0	0	5/15/2017	0	1	0	0	0	0	1	0	0	1	0	0	0	0	NA	No	Yes	No	No	Yes	No	Yes
75	18.94	0	0	0	748	0	NA	NA	NA	NA	NA	NA	0	0	1	0	0	0	0	0	1	0	0	0	0	0	5/1/2018	0	1	1	0	0	1	1	0	0	0	0	0	0	1	6/1/2018	No	No	Yes	No	Yes	No	No
71	NA	0	1	0	112	1	11/6/2019	NA	NA	NA	NA	NA	0	0	0	1	0	0	0	1	1	0	0	1	0	0	7/17/2019	0	1	0	0	0	1	1	1	1	0	0	0	0	0	12/3/2019	Yes	Yes	Yes	Yes	Yes	Yes	Yes
62	NA	0	0	0	566	0	NA	NA	NA	NA	NA	NA	1	1	0	0	0	0	0	0	1	0	0	0	0	0	10/30/2018	1	1	0	0	0	1	1	0	1	0	0	0	0	1	NA	No	Yes	Yes	Yes	Yes	No	No
87	32.51	0	1	0	341	0	NA	NA	NA	NA	NA	NA	0	0	1	0	0	0	0	0	1	0	0	1	0	0	6/12/2019	0	1	0	0	0	0	1	0	0	0	0	0	0	0	8/16/2019	No	Yes	Yes	No	No	No	Yes
78	NA	0	0	0	18	1	8/7/2018	8/7/2018	NA	NA	NA	NA	0	0	1	0	0	0	0	0	0	0	0	0	0	0	7/20/2018	0	1	0	1	0	1	1	0	0	0	0	0	0	1	5/23/2019	No	Yes	Yes	Yes	No	No	No
56	28.72	0	1	0	1160	1	NA	NA	NA	NA	NA	6/3/2020	1	1	1	0	0	0	0	0	1	0	0	0	0	0	3/31/2017	1	1	0	0	0	1	1	1	0	1	0	1	0	1	6/16/2020	No	No	Yes	Yes	No	No	No
51	NA	0	0	0	1308	0	NA	NA	NA	NA	NA	NA	0	1	1	0	0	0	0	0	0	0	0	0	0	0	10/18/2016	0	1	0	0	0	1	1	0	0	0	0	0	0	1	4/23/2019	No	No	Yes	No	No	No	No
70	23.58	0	0	0	1378	0	NA	NA	NA	NA	NA	NA	0	1	0	0	0	0	0	0	1	0	0	1	0	0	8/9/2016	0	1	0	0	0	1	1	0	0	0	0	0	0	1	10/29/2016	No	Yes	Yes	Yes	Yes	Yes	Yes
47	NA	0	1	0	749	1	8/10/2019	8/2/2019	NA	NA	NA	NA	1	1	0	0	0	0	0	0	1	0	0	0	0	0	7/14/2017	1	0	0	0	0	0	1	0	0	0	0	1	0	1	NA	No	Yes	Yes	No	No	No	No
94	NA	0	0	0	402	0	NA	NA	NA	NA	NA	NA	0	0	1	0	0	0	0	0	0	0	0	1	0	0	4/12/2019	0	0	0	0	0	0	1	0	0	0	0	1	0	0	NA	No	Yes	Yes	No	Yes	No	Yes
51	NA	0	0	0	697	0	NA	NA	NA	NA	NA	NA	0	0	0	0	1	0	0	0	1	0	0	0	0	0	6/21/2018	0	0	0	0	0	0	1	0	1	1	0	0	0	0	NA	No	Yes	Yes	No	Yes	No	No
61	27.18	0	1	0	1237	0	NA	NA	NA	NA	NA	NA	1	1	0	0	0	0	0	0	1	0	0	0	0	0	12/28/2016	0	1	0	0	0	1	1	0	1	1	0	0	0	1	3/5/2019	No	Yes	Yes	No	No	No	No
78	30.11	0	1	0	473	0	NA	NA	NA	NA	NA	NA	0	0	1	0	0	0	0	0	0	1	0	0	0	0	1/31/2019	0	1	0	0	0	1	0	0	0	0	0	0	0	0	NA	No	No	Yes	Yes	No	Yes	No
52	NA	0	1	0	1209	0	NA	NA	NA	NA	NA	NA	0	0	1	0	0	0	0	0	1	0	0	0	0	0	1/25/2017	0	1	0	0	0	1	1	0	0	0	1	0	0	0	NA	No	Yes	Yes	No	No	No	No
67	35.17538462	0	1	0	1235	1	1/21/2019	NA	NA	12/14/2017	NA	NA	1	1	0	0	0	0	0	0	1	1	0	0	0	0	7/28/2014	1	1	0	0	0	1	1	0	1	0	0	0	0	1	NA	No	Yes	Yes	Yes	No	Yes	No
87	NA	0	1	0	134	1	10/14/2016	10/14/2016	NA	NA	NA	NA	0	1	0	0	0	0	0	1	1	1	0	1	1	0	6/2/2016	0	1	0	0	0	1	1	0	0	0	0	0	0	1	2/23/2017	Yes	Yes	Yes	Yes	Yes	No	Yes
93	NA	0	1	0	21	1	NA	9/12/2013	NA	9/18/2013	NA	NA	0	0	1	0	0	0	0	0	1	1	0	0	0	0	8/22/2013	0	1	0	0	0	1	1	0	1	0	0	0	0	1	NA	No	Yes	Yes	Yes	Yes	No	No
68	21.63622222	0	1	0	1404	0	NA	NA	NA	NA	NA	NA	0	0	0	1	0	0	0	0	1	1	0	0	0	0	7/14/2016	0	1	0	0	0	1	1	0	1	0	0	0	0	1	NA	No	Yes	Yes	Yes	No	No	No
62	33.74	0	1	0	141	1	NA	6/22/2017	11/24/2019	NA	NA	NA	0	0	1	0	0	0	0	0	1	0	0	1	1	1	2/1/2017	0	1	0	0	0	0	1	1	1	0	0	1	0	1	NA	No	No	Yes	Yes	No	No	Yes
66	NA	0	1	0	87	1	NA	6/6/2016	NA	NA	NA	NA	0	1	0	0	0	0	0	0	1	1	0	1	0	0	3/11/2016	0	0	0	0	1	1	1	1	1	0	0	1	0	1	7/21/2016	No	Yes	Yes	Yes	Yes	No	Yes
81	NA	0	1	0	30	1	NA	4/13/2018	NA	NA	NA	NA	0	0	0	1	0	0	0	0	1	1	0	1	0	0	3/14/2018	0	1	0	0	0	1	1	0	1	0	0	0	0	1	4/25/2018	No	Yes	Yes	Yes	Yes	Yes	Yes
66	28.94	0	1	0	325	1	NA	NA	NA	NA	1/11/2019	NA	0	0	1	0	0	0	0	0	1	0	0	0	0	0	2/20/2018	0	1	0	0	0	1	1	0	0	0	0	0	0	1	9/29/2020	No	Yes	Yes	No	No	Yes	No
63	27.49	0	1	0	303	1	7/25/2019	NA	NA	NA	NA	NA	0	0	1	0	0	0	0	0	0	0	0	1	0	0	9/25/2018	0	1	0	0	1	1	0	0	0	0	0	0	0	1	NA	No	Yes	Yes	Yes	Yes	No	Yes
59	20.1	0	0	0	1235	0	NA	NA	NA	NA	NA	NA	1	1	0	0	0	0	0	0	1	0	0	0	0	0	12/30/2016	1	0	0	0	0	0	1	0	0	0	0	1	0	1	NA	No	No	Yes	Yes	No	No	No
69	NA	0	1	0	1278	0	NA	NA	NA	NA	NA	NA	0	0	1	0	0	0	0	0	1	0	0	1	0	0	11/17/2016	0	1	0	0	0	1	1	0	0	0	0	0	0	1	11/29/2016	No	No	Yes	No	Yes	No	Yes
65	NA	0	0	0	87	1	NA	NA	NA	9/14/2019	NA	NA	0	0	0	1	0	0	0	1	1	0	1	1	0	0	6/19/2019	0	0	1	0	0	0	1	0	0	0	0	0	0	1	10/10/2019	Yes	Yes	Yes	No	Yes	Yes	Yes
84	26.65	0	0	0	1480	0	NA	NA	NA	NA	NA	NA	0	0	1	0	0	0	0	1	1	0	0	1	1	0	4/29/2016	0	1	0	0	0	1	1	0	0	0	0	0	0	1	NA	Yes	Yes	Yes	Yes	No	No	Yes
59	31.23	0	0	0	1692	0	NA	NA	NA	NA	NA	NA	1	1	0	0	0	0	0	0	1	0	0	0	0	0	9/30/2015	1	1	0	0	0	1	1	0	1	0	0	1	0	1	NA	No	No	Yes	No	Yes	No	No
63	25.39	0	1	0	475	1	NA	8/31/2016	NA	NA	NA	NA	0	1	0	0	0	0	0	0	1	0	0	0	0	0	5/14/2015	0	1	0	0	0	0	0	0	0	0	0	1	0	0	NA	No	Yes	Yes	No	No	No	No
66	23.23	0	1	0	641	0	NA	NA	NA	NA	NA	NA	1	1	0	0	0	0	0	0	1	1	1	1	0	0	8/16/2018	1	0	0	0	0	1	1	0	1	1	0	0	0	0	NA	No	Yes	Yes	No	Yes	Yes	Yes
69	27.96	0	1	0	430	0	NA	NA	NA	NA	NA	NA	0	0	1	0	0	0	0	0	1	0	0	1	0	0	3/15/2019	0	1	0	0	0	1	1	1	0	0	0	0	0	0	NA	No	Yes	Yes	Yes	No	Yes	Yes
69	NA	0	1	0	297	1	NA	8/18/2019	NA	9/23/2019	NA	NA	0	0	1	0	0	0	0	0	1	1	0	1	0	0	10/25/2018	0	0	0	0	0	1	1	0	0	1	0	0	0	1	9/20/2019	No	Yes	Yes	No	No	Yes	Yes
71	NA	0	1	0	68	1	NA	10/14/2018	NA	NA	NA	NA	0	0	1	0	0	0	0	0	0	1	0	0	0	0	8/7/2018	0	1	0	0	1	0	0	0	0	1	0	0	0	1	NA	No	Yes	Yes	No	Yes	No	No
68	NA	0	1	0	1157	1	NA	2/13/2020	NA	NA	NA	NA	1	1	0	1	0	0	0	0	1	1	1	1	0	0	12/13/2016	1	1	0	0	0	0	1	1	1	1	0	1	0	1	NA	No	Yes	Yes	No	Yes	Yes	Yes
65	NA	0	0	0	25	1	NA	4/12/2019	NA	NA	NA	NA	0	0	1	0	0	0	0	0	1	0	0	0	0	0	3/18/2019	0	1	0	0	0	1	1	0	0	0	0	0	0	1	7/15/2019	No	No	Yes	No	No	No	No
73	NA	0	1	0	66	1	NA	NA	NA	6/13/2016	NA	NA	0	1	0	0	0	0	0	1	1	1	1	1	0	1	4/8/2016	0	1	0	0	1	1	1	0	0	0	0	0	0	1	7/12/2016	Yes	Yes	Yes	Yes	Yes	Yes	Yes
77	24.17	0	1	0	713	0	NA	NA	NA	NA	NA	NA	1	1	0	0	0	0	0	1	1	0	0	0	0	0	6/5/2018	1	0	0	0	0	1	1	0	1	0	0	1	0	1	NA	Yes	No	Yes	No	Yes	No	No
56	44.71	0	1	0	162	1	NA	NA	NA	10/2/2019	NA	NA	0	0	1	0	0	0	0	1	0	1	1	1	1	1	4/23/2019	0	1	0	0	0	1	1	0	0	0	0	1	0	0	NA	Yes	Yes	Yes	Yes	No	Yes	Yes
56	NA	0	1	0	105	1	10/16/2017	NA	NA	NA	NA	NA	0	1	0	0	0	0	0	1	1	0	0	0	0	0	7/3/2017	0	1	0	0	0	1	1	0	0	0	0	0	0	1	NA	Yes	No	Yes	No	Yes	No	No
55	27.25	0	1	0	305	1	NA	11/8/2017	NA	10/24/2017	NA	10/24/2017	1	1	0	0	0	0	0	1	1	0	0	0	0	0	12/23/2016	1	1	0	0	0	0	1	0	0	0	0	1	0	0	7/15/2018	Yes	No	Yes	No	Yes	No	No
64	NA	0	1	0	80	1	3/20/2017	7/25/2018	3/22/2017	NA	NA	NA	1	1	0	0	0	0	0	0	0	0	0	0	0	0	12/30/2016	1	0	0	0	0	1	1	0	1	0	0	1	0	0	9/13/2018	No	No	Yes	No	No	No	No
73	NA	0	1	0	1209	0	NA	NA	NA	NA	NA	NA	0	0	1	0	0	0	0	0	1	0	0	1	0	0	1/25/2017	0	0	0	0	0	1	1	0	1	0	0	0	0	1	NA	No	No	Yes	No	Yes	No	Yes
71	NA	0	0	0	114	1	6/29/2018	4/6/2018	NA	NA	NA	NA	1	1	0	0	0	0	0	0	1	0	0	1	0	0	12/13/2017	1	0	0	0	0	0	0	0	0	0	0	0	0	1	NA	No	No	Yes	No	Yes	Yes	Yes
46	30.93	0	0	0	1097	0	NA	NA	NA	NA	NA	NA	0	0	1	0	0	0	0	0	1	0	0	0	0	0	5/17/2017	0	0	1	0	0	0	1	0	0	0	0	0	0	1	NA	No	No	Yes	No	No	No	No
75	NA	0	1	0	454	0	NA	NA	NA	NA	NA	NA	0	0	1	0	0	0	0	1	1	1	0	0	1	0	2/19/2019	0	1	0	0	1	1	1	1	1	0	0	0	0	1	4/23/2019	Yes	Yes	Yes	Yes	Yes	No	No
60	NA	0	0	0	104	1	NA	5/16/2017	NA	NA	NA	NA	1	1	0	0	0	0	0	0	1	0	0	0	0	0	2/1/2017	1	1	0	0	0	1	1	0	0	0	0	0	0	1	NA	No	No	Yes	No	No	No	No
73	31.45	0	0	0	19	1	2/7/2017	NA	NA	NA	NA	NA	0	0	1	0	0	0	0	0	0	0	0	1	0	0	1/19/2017	0	1	0	0	0	1	1	0	0	0	0	0	0	1	2/7/2017	No	Yes	Yes	No	No	No	Yes
54	NA	0	1	0	1076	0	NA	NA	NA	NA	NA	NA	1	1	0	0	0	0	0	0	1	0	0	0	0	0	6/7/2017	1	0	0	0	0	0	1	0	0	0	0	1	0	0	NA	No	No	Yes	No	No	No	No
69	NA	0	0	0	482	0	NA	NA	NA	NA	NA	NA	1	1	0	0	0	0	0	0	1	0	0	0	0	0	1/22/2019	1	0	0	0	0	0	1	0	1	1	0	1	0	1	NA	No	Yes	Yes	No	Yes	No	No
64	20.18	0	1	0	760	0	NA	NA	NA	NA	NA	NA	0	0	1	0	0	0	0	0	1	0	0	0	0	0	4/19/2018	0	0	0	0	1	1	1	0	0	0	0	1	0	1	NA	No	Yes	Yes	No	No	No	No
51	NA	0	0	0	801	0	NA	NA	NA	NA	NA	NA	1	1	0	0	0	0	0	0	1	0	0	0	0	0	3/9/2018	1	1	0	0	0	1	1	0	0	1	0	0	0	1	NA	No	No	Yes	No	Yes	No	No
75	32.34333333	0	1	0	27	1	5/22/2017	10/18/2018	NA	NA	NA	NA	0	0	0	1	0	0	0	0	1	0	0	0	0	0	4/25/2017	0	1	0	0	0	1	1	0	1	0	0	1	0	1	11/12/2019	No	No	Yes	No	No	No	No
55	23.15	0	0	0	299	1	NA	NA	NA	11/13/2018	NA	NA	0	1	0	0	0	0	0	0	1	1	0	0	0	0	1/18/2018	0	1	1	0	0	1	1	0	0	0	0	0	0	1	7/24/2019	No	Yes	Yes	Yes	Yes	No	No
67	25.76	0	0	0	378	0	NA	NA	NA	NA	NA	NA	0	0	1	0	0	0	0	0	1	0	0	0	0	0	5/6/2019	0	0	0	0	0	1	1	0	1	0	0	0	0	0	NA	No	Yes	Yes	No	No	No	No
72	23.47	0	1	0	670	0	NA	NA	NA	NA	NA	NA	0	0	0	0	1	0	0	1	1	0	0	0	0	0	7/18/2018	0	1	0	0	0	0	1	0	1	0	0	0	0	0	NA	Yes	Yes	Yes	No	No	No	No
63	23.42	0	1	0	109	1	NA	NA	NA	11/29/2019	NA	NA	0	0	1	0	0	0	0	0	1	1	0	0	0	0	8/12/2019	0	1	0	0	0	1	1	0	1	1	0	0	0	1	NA	No	No	Yes	Yes	No	No	No
68	31.16	0	1	0	250	1	7/31/2018	5/19/2018	NA	NA	NA	NA	0	1	0	0	0	0	0	0	1	1	1	1	0	0	9/11/2017	0	0	0	0	0	0	0	0	0	0	0	0	0	1	8/7/2018	No	Yes	Yes	No	No	No	Yes
72	NA	0	0	0	1034	0	NA	NA	NA	NA	NA	NA	0	1	0	0	0	0	0	0	1	0	0	1	0	0	7/19/2017	0	0	0	0	0	0	1	0	1	0	0	0	0	0	8/7/2017	No	Yes	Yes	No	No	No	Yes
63	NA	0	0	0	878	0	NA	NA	NA	NA	NA	NA	0	0	1	0	0	0	0	0	1	1	0	0	0	0	12/22/2017	0	1	1	0	0	1	1	0	1	0	0	0	0	1	4/18/2018	No	Yes	Yes	Yes	Yes	No	No
67	NA	0	0	0	903	0	NA	NA	NA	NA	NA	NA	0	1	0	0	0	0	0	1	1	1	0	1	0	0	11/27/2017	0	1	0	0	0	0	0	0	1	0	0	0	0	0	12/4/2017	Yes	No	Yes	Yes	Yes	No	Yes
71	NA	0	1	0	18	1	NA	6/26/2017	NA	NA	NA	NA	1	1	0	0	0	0	0	0	1	0	0	1	0	0	6/8/2017	1	0	0	0	0	1	1	0	0	0	0	0	0	0	8/12/2017	No	Yes	Yes	No	Yes	Yes	Yes
73	NA	0	1	0	446	1	NA	11/27/2018	NA	NA	NA	NA	0	0	1	0	0	0	0	0	1	1	0	0	0	0	9/7/2017	0	1	0	0	0	1	1	0	0	0	0	1	0	1	NA	No	Yes	Yes	No	Yes	No	No
78	NA	0	1	0	4	1	10/1/2018	11/1/2018	NA	10/20/2018	NA	NA	0	0	1	0	0	0	0	1	1	1	0	1	0	0	9/27/2018	0	1	0	0	0	1	1	0	0	1	0	0	0	1	2/8/2019	Yes	Yes	Yes	Yes	Yes	Yes	Yes
55	NA	0	0	0	1116	0	NA	NA	NA	NA	NA	NA	0	0	1	0	0	0	0	0	0	0	0	0	0	0	4/28/2017	0	0	0	0	0	0	1	0	0	0	0	1	0	0	NA	No	No	Yes	No	No	No	No
72	20.2	0	0	0	1025	0	NA	NA	NA	NA	NA	NA	1	1	0	0	0	0	0	0	1	0	0	0	0	0	7/28/2017	1	0	1	0	1	1	1	1	1	0	0	1	0	1	1/6/2019	No	No	Yes	Yes	No	No	No
68	17.16	0	1	0	28	1	4/23/2017	NA	NA	NA	NA	NA	0	0	1	0	0	0	0	1	1	0	0	1	0	1	3/26/2017	0	1	0	0	0	1	1	0	0	1	0	1	0	1	4/23/2017	Yes	No	Yes	Yes	Yes	Yes	Yes
69	NA	0	0	0	1	1	NA	6/9/2017	NA	7/13/2017	NA	NA	0	0	0	1	0	0	0	0	1	1	0	1	0	0	6/8/2017	0	1	0	0	0	1	1	0	0	0	0	0	1	1	7/21/2017	No	No	Yes	No	No	No	Yes
55	NA	0	0	0	1145	0	NA	NA	NA	NA	NA	NA	0	0	1	0	0	0	0	0	1	0	0	0	0	0	3/30/2017	0	1	0	0	0	1	1	0	0	0	1	0	0	0	7/1/2017	No	No	Yes	Yes	No	No	No
73	NA	0	0	0	1133	0	NA	NA	NA	NA	NA	NA	0	0	1	0	0	0	0	0	1	0	0	1	0	0	4/11/2017	0	1	1	0	0	1	1	0	0	0	0	0	0	1	NA	No	Yes	Yes	No	No	No	Yes
83	NA	0	1	0	1042	0	NA	NA	NA	NA	NA	NA	0	1	0	0	0	0	0	0	1	0	0	0	0	0	7/11/2017	0	1	0	0	0	1	0	0	0	0	0	0	0	1	7/15/2017	No	Yes	Yes	No	No	No	No
59	32.595	0	0	0	1053	0	NA	NA	NA	NA	NA	NA	0	1	0	0	0	0	0	0	1	0	0	0	0	0	6/30/2017	0	1	0	0	1	1	1	0	1	1	0	1	0	1	3/29/2018	No	No	Yes	No	No	No	No
74	NA	0	0	0	1131	0	NA	NA	NA	NA	NA	NA	0	0	1	0	0	0	0	0	1	0	0	0	0	0	4/13/2017	0	1	0	0	0	1	1	0	0	0	0	0	0	0	10/3/2017	No	No	Yes	Yes	Yes	No	No
72	25.79	0	1	0	465	0	NA	NA	NA	NA	NA	NA	1	1	0	0	0	0	0	0	1	0	0	1	0	0	2/8/2019	1	1	1	0	0	0	1	0	0	1	0	1	0	0	2/14/2019	No	Yes	Yes	No	No	Yes	Yes
69	27.57333333	0	1	0	664	1	NA	10/14/2019	NA	NA	NA	NA	1	1	0	0	0	0	0	1	1	1	1	1	0	0	12/19/2017	1	1	0	0	0	1	1	1	1	0	0	0	0	1	NA	Yes	Yes	Yes	No	Yes	No	Yes
80	NA	0	0	0	1005	0	NA	NA	NA	NA	NA	NA	0	1	0	0	0	0	0	0	1	0	0	0	0	0	8/17/2017	0	1	1	0	0	1	1	0	1	0	0	0	0	1	2/14/2018	No	Yes	Yes	No	No	No	No
63	NA	0	1	0	42	1	NA	8/8/2019	NA	NA	NA	NA	0	0	1	0	0	0	0	0	1	0	0	0	0	0	6/27/2019	0	0	0	0	0	0	1	0	0	1	0	0	0	0	8/18/2019	No	Yes	No	No	No	No	No
59	NA	0	1	0	1132	0	NA	NA	NA	NA	NA	NA	0	0	1	0	0	0	0	0	1	0	0	0	0	0	4/12/2017	0	0	1	0	0	1	1	0	1	0	0	1	0	0	NA	No	Yes	Yes	No	Yes	No	No
61	NA	NA	1	0	21	1	NA	6/14/2017	NA	NA	NA	NA	0	0	1	0	0	0	0	0	1	0	0	0	0	0	5/24/2017	0	0	0	0	0	1	1	0	0	0	0	0	0	0	NA	No	Yes	Yes	No	No	No	No
53	23.62	NA	1	0	1103	0	NA	NA	NA	NA	NA	NA	0	0	1	0	0	0	0	0	1	0	0	0	0	0	5/11/2017	0	1	0	0	0	1	1	0	1	0	1	0	0	1	8/11/2017	No	Yes	Yes	Yes	No	Yes	No
61	NA	0	1	0	1091	0	NA	NA	NA	NA	NA	NA	1	1	0	0	0	0	0	0	1	1	0	0	0	0	5/23/2017	1	1	0	0	0	1	1	0	1	0	0	0	0	0	5/31/2017	No	No	Yes	Yes	Yes	No	No
76	NA	0	0	0	1067	0	NA	NA	NA	NA	NA	NA	0	0	1	0	0	0	0	0	1	1	0	1	0	0	6/16/2017	0	1	0	0	0	1	1	0	0	0	0	0	0	0	5/22/2018	No	No	Yes	Yes	No	No	Yes
73	NA	0	1	0	161	1	NA	NA	NA	9/12/2017	NA	NA	1	1	1	0	0	0	0	1	1	1	0	1	1	1	4/4/2017	1	1	0	0	0	1	1	0	0	0	0	0	0	1	9/20/2017	Yes	Yes	Yes	Yes	No	Yes	Yes
64	NA	0	0	0	9	1	8/11/2017	NA	NA	NA	NA	NA	0	0	1	0	0	0	0	0	1	0	0	0	0	0	8/2/2017	0	1	0	0	0	1	1	0	0	0	0	0	1	1	10/14/2017	No	No	Yes	No	No	No	No
72	19.21	0	1	0	752	0	NA	NA	NA	NA	NA	NA	0	1	0	0	0	0	0	1	1	1	0	0	0	0	4/27/2018	0	1	0	0	1	1	1	0	0	0	0	1	0	1	9/4/2018	Yes	Yes	Yes	Yes	No	No	No
59	22.974	0	1	0	1043	0	NA	NA	NA	NA	NA	NA	0	1	0	0	0	0	0	0	1	0	0	0	0	0	7/10/2017	0	0	0	0	0	1	1	0	0	1	0	1	0	1	NA	No	No	Yes	No	No	No	No
57	38.23333333	0	1	0	1064	0	NA	NA	NA	NA	NA	NA	0	1	0	0	0	0	0	0	1	1	1	0	0	0	6/19/2017	0	1	0	0	0	1	1	0	0	1	0	1	1	1	NA	No	Yes	Yes	No	No	No	No
74	NA	0	0	0	32	1	NA	10/17/2017	NA	NA	NA	NA	0	0	1	0	0	0	0	0	1	0	0	0	0	0	9/15/2017	0	1	0	0	0	1	1	0	1	0	0	0	0	1	11/21/2017	No	No	Yes	Yes	Yes	No	No
63	NA	NA	1	0	1007	0	NA	NA	NA	NA	NA	NA	0	0	0	1	0	0	0	0	1	0	0	0	0	0	8/15/2017	0	1	0	0	0	1	1	0	0	0	0	0	0	1	NA	No	No	Yes	No	Yes	No	No
58	NA	0	1	0	924	0	NA	NA	NA	NA	NA	NA	0	1	0	0	0	0	0	0	1	0	0	0	0	0	11/6/2017	0	1	0	0	0	0	1	0	0	0	0	1	0	1	NA	No	Yes	Yes	No	No	No	No
72	NA	0	1	0	696	1	6/27/2019	NA	NA	NA	NA	NA	0	0	0	1	0	0	0	0	1	0	0	0	0	0	7/31/2017	0	1	0	0	0	0	1	1	0	1	0	0	0	1	NA	No	Yes	No	No	No	No	No
70	NA	0	1	0	1063	0	NA	NA	NA	NA	NA	NA	1	1	0	0	0	0	0	0	1	0	0	0	0	0	6/20/2017	1	1	0	0	0	1	1	0	1	0	0	0	0	0	2/12/2018	No	Yes	Yes	No	No	Yes	No
64	34.78	0	0	0	2643	0	NA	NA	NA	NA	NA	NA	1	0	0	0	0	0	0	0	1	0	0	0	0	0	2/21/2013	0	1	1	0	1	0	1	0	0	0	1	1	0	1	6/29/2014	No	No	Yes	No	No	No	No
74	26.715	0	1	0	251	1	8/1/2019	NA	NA	NA	NA	NA	0	0	1	0	0	0	0	0	1	0	0	1	0	0	11/23/2018	0	1	0	0	0	0	1	0	0	0	0	0	0	1	NA	No	No	Yes	Yes	No	No	Yes
77	NA	0	1	0	579	0	NA	NA	NA	NA	NA	NA	0	1	0	0	0	0	0	0	1	0	0	0	0	0	10/17/2018	0	1	0	0	0	0	1	1	0	0	0	0	0	0	2/15/2019	No	Yes	Yes	Yes	No	No	No
75	NA	0	1	0	306	1	12/3/2018	NA	NA	12/21/2018	NA	NA	0	1	0	0	0	0	0	0	1	0	0	1	0	0	1/31/2018	0	1	0	0	0	1	1	0	1	0	0	0	0	1	3/6/2019	No	No	Yes	Yes	No	No	Yes
59	NA	0	0	0	791	0	NA	NA	NA	NA	NA	NA	0	0	1	0	0	0	0	0	1	0	0	1	0	0	3/19/2018	0	1	1	0	0	0	1	0	1	1	0	0	0	1	NA	No	No	Yes	No	No	No	Yes
65	27.79	NA	1	0	588	0	NA	NA	NA	NA	NA	NA	0	0	1	0	0	0	0	0	1	1	0	1	0	0	10/8/2018	0	1	0	0	0	1	1	0	0	0	0	0	0	0	12/14/2018	No	No	Yes	Yes	No	No	Yes
78	NA	0	0	0	1007	0	NA	NA	NA	NA	NA	NA	0	0	1	0	0	0	0	0	0	0	0	0	0	0	8/15/2017	0	1	0	0	0	1	0	0	0	0	0	0	0	0	9/1/2017	No	Yes	Yes	No	No	Yes	No
55	NA	NA	1	0	594	0	NA	NA	NA	NA	NA	NA	0	0	1	0	0	0	0	0	1	0	0	0	0	0	10/2/2018	0	1	0	0	0	1	1	1	0	0	0	0	0	1	NA	No	Yes	Yes	No	No	Yes	No
58	32.44	0	1	0	252	1	NA	7/30/2018	8/1/2018	NA	NA	NA	1	1	0	0	0	0	0	0	1	0	1	0	0	0	11/20/2017	0	1	0	0	0	1	0	0	0	1	0	0	0	0	NA	No	No	Yes	No	No	No	No
61	NA	0	0	0	490	0	NA	NA	NA	NA	NA	NA	0	1	0	0	0	0	0	0	1	0	0	0	0	0	1/14/2019	0	1	0	0	0	0	1	0	0	1	0	1	0	0	NA	No	Yes	Yes	No	No	No	No
90	NA	0	0	0	952	0	NA	NA	NA	NA	NA	NA	0	0	1	0	0	0	0	1	1	0	0	0	0	0	10/9/2017	0	0	0	0	1	1	1	0	0	0	0	1	0	0	NA	Yes	Yes	Yes	No	Yes	No	No
84	29.1	0	1	0	1000	0	NA	NA	NA	NA	NA	NA	0	1	0	0	0	0	0	0	1	0	0	0	0	0	8/22/2017	0	1	0	1	0	1	0	0	0	0	0	1	0	0	NA	No	Yes	Yes	No	No	No	No
38	NA	0	0	0	564	0	NA	NA	NA	NA	NA	NA	0	0	1	0	0	0	0	0	1	0	0	0	0	1	11/1/2018	0	0	1	0	0	0	1	0	0	0	0	0	0	0	NA	No	No	Yes	No	No	No	No
55	NA	0	1	0	43	1	NA	1/4/2018	NA	NA	NA	NA	1	1	0	0	0	0	0	0	1	1	0	1	1	0	11/22/2017	1	1	0	0	1	0	1	1	0	0	0	0	0	1	5/13/2018	No	Yes	Yes	Yes	No	Yes	Yes
74	NA	0	1	0	41	1	NA	9/26/2017	NA	NA	NA	NA	0	0	1	0	0	0	0	0	1	0	0	0	0	0	8/16/2017	0	1	0	0	0	1	1	0	1	0	0	1	0	1	NA	No	Yes	Yes	No	Yes	Yes	No
72	NA	0	0	0	781	0	NA	NA	NA	NA	NA	NA	0	1	0	0	0	0	0	0	1	0	0	0	0	0	3/29/2018	0	1	0	0	0	1	1	1	0	0	0	0	0	1	NA	No	No	Yes	No	Yes	No	No
77	33.53	0	0	0	746	0	NA	NA	NA	NA	NA	NA	0	1	0	0	0	0	0	1	1	1	0	0	0	1	5/3/2018	0	1	0	0	0	1	1	0	0	0	0	0	0	1	NA	Yes	Yes	Yes	Yes	No	No	No
73	NA	0	1	0	955	0	NA	NA	NA	NA	NA	NA	1	1	0	0	0	0	0	0	0	1	0	0	0	0	10/6/2017	1	0	0	0	0	1	0	0	0	0	0	0	0	1	NA	No	No	Yes	No	No	No	No
70	NA	0	1	0	329	0	NA	NA	NA	NA	NA	NA	0	0	0	1	0	0	0	0	1	0	0	1	0	0	6/24/2019	0	1	0	0	0	1	1	1	1	0	0	0	0	0	12/9/2019	No	Yes	Yes	No	Yes	No	Yes
59	NA	0	0	0	18	1	7/14/2018	NA	NA	NA	NA	NA	0	1	0	0	0	0	0	1	1	0	0	0	0	0	6/26/2018	0	1	0	0	0	1	1	0	0	1	0	1	0	1	12/10/2019	Yes	Yes	Yes	No	Yes	No	No
72	NA	0	0	0	812	0	NA	NA	NA	NA	NA	NA	1	1	0	0	0	0	0	0	1	1	0	1	0	0	2/26/2018	1	1	0	0	0	1	1	1	1	0	0	0	0	1	8/20/2018	No	No	Yes	Yes	Yes	No	Yes
70	NA	0	1	0	122	1	NA	2/24/2018	NA	NA	NA	NA	1	1	0	0	0	0	0	0	1	0	0	0	0	0	10/25/2017	1	1	0	0	0	1	1	0	1	0	0	0	0	1	8/13/2018	No	No	Yes	No	No	No	No
69	NA	0	0	0	22	1	NA	7/14/2018	NA	NA	NA	NA	0	0	1	0	0	0	0	0	1	0	0	1	0	0	6/22/2018	0	0	0	0	0	0	1	1	0	0	0	0	0	0	NA	No	No	Yes	No	No	No	Yes
63	NA	NA	0	0	444	0	NA	NA	NA	NA	NA	NA	0	0	1	0	0	0	0	0	0	0	0	1	0	0	3/1/2019	0	1	0	0	0	1	1	0	0	0	0	1	0	1	NA	No	No	Yes	No	No	No	Yes
68	NA	0	1	0	956	0	NA	NA	NA	NA	NA	NA	0	0	1	0	0	0	0	0	1	0	0	0	0	0	10/5/2017	0	1	0	0	0	1	1	0	1	0	0	0	0	1	1/30/2018	No	Yes	Yes	No	No	Yes	No
67	NA	0	1	0	395	0	NA	NA	NA	NA	NA	NA	0	0	0	1	0	0	0	0	1	0	0	0	0	0	4/19/2019	0	1	0	0	0	1	1	0	0	0	0	0	0	1	8/2/2020	No	Yes	Yes	Yes	No	No	No
81	24.13	0	1	0	98	1	NA	12/24/2018	NA	NA	NA	NA	0	0	1	0	0	0	0	1	1	0	1	1	0	0	9/17/2018	0	1	0	0	0	1	1	1	0	1	1	0	0	0	1/27/2019	Yes	Yes	Yes	No	No	Yes	Yes
61	23.435	0	0	0	915	0	NA	NA	NA	NA	NA	NA	0	0	1	0	0	0	0	0	1	0	0	0	0	0	11/15/2017	0	1	0	0	0	1	1	0	0	0	0	0	0	1	NA	No	Yes	Yes	Yes	No	No	No
80	NA	0	1	0	56	1	NA	12/28/2017	NA	NA	NA	NA	0	0	1	0	0	0	0	0	1	0	0	0	0	0	11/2/2017	0	1	0	0	0	1	1	0	1	0	0	0	0	1	2/16/2018	No	No	Yes	No	No	No	No
66	NA	0	1	0	881	0	NA	NA	NA	NA	NA	NA	1	1	0	0	0	0	0	0	1	0	0	0	0	0	12/19/2017	1	0	0	1	0	1	1	0	1	0	0	1	0	0	NA	No	No	Yes	No	No	No	No
55	NA	0	0	0	95	1	8/23/2019	NA	NA	NA	NA	NA	1	1	0	0	0	0	0	0	1	1	0	0	0	0	5/20/2019	1	1	0	0	0	1	1	0	1	0	1	1	1	1	NA	No	Yes	Yes	Yes	Yes	No	No
60	25.235	0	1	0	530	1	NA	NA	4/30/2019	NA	NA	NA	0	0	1	0	0	0	0	1	1	0	0	0	0	0	11/16/2017	0	1	0	0	0	1	1	1	0	0	0	0	0	0	5/17/2021	Yes	No	Yes	Yes	Yes	No	No
58	NA	0	1	0	2659	0	NA	NA	NA	NA	NA	NA	1	0	0	0	0	0	0	0	1	0	0	0	0	0	2/5/2013	0	1	0	0	0	0	1	0	0	0	0	1	0	1	4/2/2013	No	Yes	Yes	No	No	No	No
61	38.44	0	1	0	270	1	NA	2/8/2019	NA	NA	NA	NA	0	0	0	0	1	0	0	0	1	1	0	1	0	1	5/14/2018	0	1	0	0	0	1	1	0	0	0	0	0	0	1	NA	No	Yes	Yes	Yes	Yes	No	Yes
59	19.94	0	0	0	7	1	NA	NA	NA	11/22/2017	NA	NA	0	0	1	0	0	0	0	0	1	1	0	0	0	0	11/15/2017	0	1	0	0	0	1	1	0	0	0	0	0	0	1	12/1/2017	No	No	Yes	Yes	Yes	No	No
80	NA	0	1	0	791	0	NA	NA	NA	NA	NA	NA	0	0	0	0	1	0	0	0	1	0	0	0	0	0	3/19/2018	0	1	0	0	1	1	1	0	0	0	0	0	0	1	NA	No	Yes	Yes	No	No	No	No
63	30.13	NA	1	0	916	0	NA	NA	NA	NA	NA	NA	0	1	0	0	1	0	0	0	1	0	0	0	0	0	11/14/2017	0	1	0	0	0	1	1	0	1	0	0	0	0	1	3/17/2019	No	No	Yes	Yes	Yes	No	No
72	NA	0	0	0	410	1	7/22/2019	9/27/2019	NA	NA	NA	NA	0	0	1	0	0	0	0	0	1	0	0	0	0	0	6/7/2018	0	1	0	0	0	1	1	0	0	0	0	0	0	0	10/10/2019	No	Yes	Yes	No	No	No	No
70	NA	0	0	0	140	1	NA	1/6/2016	NA	NA	NA	NA	0	1	0	0	0	0	0	0	1	1	0	0	0	0	8/19/2015	0	1	1	0	0	1	1	0	1	0	0	0	0	1	7/27/2017	No	Yes	Yes	Yes	No	Yes	No
69	NA	0	1	0	308	0	NA	NA	NA	NA	NA	NA	1	1	0	0	0	0	0	0	1	0	0	0	0	0	7/15/2019	1	1	0	0	0	0	1	0	1	0	0	1	0	1	2/7/2021	No	Yes	Yes	No	Yes	No	No
70	NA	0	0	0	312	0	NA	NA	NA	NA	NA	NA	0	1	0	0	0	0	0	0	1	1	0	1	0	0	7/11/2019	0	1	1	0	0	1	1	1	1	0	0	0	0	0	NA	No	Yes	Yes	Yes	Yes	Yes	Yes
61	NA	0	1	0	444	0	NA	NA	NA	NA	NA	NA	0	1	0	0	0	0	0	0	1	0	0	1	0	0	3/1/2019	0	0	0	0	1	1	0	0	1	0	0	0	0	0	3/14/2019	No	Yes	Yes	No	Yes	No	Yes
77	NA	0	0	0	381	0	NA	NA	NA	NA	NA	NA	0	1	0	0	0	0	0	0	1	0	0	0	0	0	5/3/2019	0	0	0	0	0	0	1	0	0	0	0	1	0	0	NA	No	Yes	Yes	No	No	Yes	No
78	NA	0	0	0	718	0	NA	NA	NA	NA	NA	NA	0	0	0	1	0	0	0	0	0	1	0	0	0	0	5/31/2018	0	1	0	0	0	1	0	0	0	0	0	0	0	0	NA	No	No	Yes	Yes	No	No	No
67	NA	0	0	0	697	0	NA	NA	NA	NA	NA	NA	1	1	0	0	0	0	0	0	1	1	0	0	0	0	6/21/2018	1	1	0	0	0	1	1	0	1	0	0	0	0	1	8/24/2018	No	Yes	Yes	Yes	No	No	No
57	29.34	0	1	0	471	1	NA	3/28/2019	NA	NA	NA	NA	0	0	1	0	0	0	0	0	1	0	0	0	0	0	12/12/2017	0	1	0	0	0	1	1	1	0	0	0	0	0	1	NA	No	No	Yes	Yes	No	No	No
79	NA	0	1	0	374	1	4/24/2019	NA	NA	NA	NA	NA	0	0	1	0	0	0	0	0	1	1	0	0	0	0	4/17/2018	0	1	0	0	1	1	1	0	1	1	0	0	0	1	4/25/2019	No	No	Yes	No	No	No	No
65	NA	0	1	0	328	0	NA	NA	NA	NA	NA	NA	0	0	0	0	1	0	0	1	1	0	0	0	0	0	6/25/2019	0	1	0	0	1	1	1	1	0	0	0	0	0	1	NA	Yes	Yes	Yes	No	No	No	No
66	NA	0	1	0	650	0	NA	NA	NA	NA	NA	NA	1	1	0	0	0	0	0	0	1	1	1	1	0	0	8/7/2018	1	1	0	0	0	0	1	0	1	1	0	0	0	1	NA	No	No	Yes	Yes	Yes	No	Yes
57	NA	NA	1	0	753	0	NA	NA	NA	NA	NA	NA	0	1	0	0	0	0	0	0	1	1	0	0	0	0	4/26/2018	0	1	0	0	0	1	1	0	0	0	0	1	0	1	NA	No	Yes	Yes	No	No	No	No
53	NA	0	0	0	718	0	NA	NA	NA	NA	NA	NA	0	0	0	1	0	0	0	0	0	0	0	0	0	0	5/31/2018	0	1	0	0	0	1	0	0	0	0	0	0	0	0	NA	No	No	Yes	No	No	No	No
58	NA	0	0	0	903	0	NA	NA	NA	NA	NA	NA	1	1	0	0	0	0	0	0	1	0	0	1	0	0	11/27/2017	1	1	0	0	0	0	1	0	0	0	0	1	0	0	NA	No	Yes	Yes	No	No	No	Yes
64	NA	0	0	0	823	0	NA	NA	NA	NA	NA	NA	0	0	1	0	0	0	0	0	1	0	0	1	0	0	2/15/2018	0	1	0	0	0	1	1	0	1	1	0	0	0	1	8/11/2018	No	No	Yes	No	Yes	No	Yes
53	NA	0	0	0	777	0	NA	NA	NA	NA	NA	NA	0	0	0	1	0	0	0	0	1	0	0	0	0	0	4/2/2018	0	0	0	0	0	1	1	0	1	1	0	0	0	0	NA	No	Yes	Yes	No	No	No	No
72	28.57	0	1	0	881	1	NA	6/1/2020	NA	NA	NA	NA	1	1	0	0	0	0	0	0	0	0	0	0	0	0	1/2/2018	0	1	0	0	0	1	1	0	0	0	0	0	0	1	NA	No	No	Yes	No	No	No	No
70	NA	0	0	0	808	0	NA	NA	NA	NA	NA	NA	0	0	1	0	0	0	0	0	1	0	0	0	0	0	3/2/2018	0	1	0	0	0	1	1	0	0	0	0	0	0	0	3/30/2018	No	No	Yes	Yes	No	No	No
50	NA	0	0	0	337	1	NA	1/3/2019	NA	NA	NA	NA	0	0	0	0	1	0	0	1	1	0	0	0	0	0	1/31/2018	0	1	0	0	0	1	1	0	1	0	1	0	0	1	7/29/2020	Yes	No	Yes	Yes	No	No	No
52	NA	0	0	0	648	0	NA	NA	NA	NA	NA	NA	1	1	0	0	0	0	0	0	1	0	0	0	0	0	8/9/2018	1	1	0	0	0	1	1	0	1	0	0	0	0	1	5/24/2019	No	No	Yes	Yes	Yes	Yes	No
65	23.08	0	1	0	105	1	12/20/2018	NA	NA	NA	NA	NA	1	1	0	0	0	0	0	1	1	1	0	1	0	0	9/6/2018	1	1	0	0	0	1	0	0	0	0	0	0	0	1	1/1/2019	Yes	Yes	Yes	Yes	No	Yes	Yes
63	26.7825	0	1	0	251	1	NA	10/30/2019	NA	NA	NA	NA	0	0	1	0	0	0	0	0	0	1	1	0	0	1	2/21/2019	0	1	0	0	0	1	1	0	0	0	0	1	0	0	NA	No	Yes	Yes	Yes	Yes	Yes	No
73	NA	0	0	0	143	1	7/26/2018	6/23/2018	NA	7/3/2018	NA	NA	0	0	0	0	1	0	0	0	1	1	0	1	0	0	1/31/2018	0	1	1	0	0	1	1	0	0	0	0	0	0	1	7/25/2018	No	Yes	Yes	Yes	No	No	Yes
64	NA	NA	0	0	845	0	NA	NA	NA	NA	NA	NA	0	0	1	0	0	0	0	0	1	0	0	0	0	0	1/24/2018	0	1	0	0	0	1	1	0	0	0	0	0	0	0	NA	No	No	Yes	No	No	No	No
62	21.455	0	1	0	565	0	NA	NA	NA	NA	NA	NA	0	0	1	0	0	0	0	0	1	1	0	0	0	0	10/31/2018	0	1	0	0	0	1	1	1	0	0	0	0	0	1	12/24/2018	No	Yes	Yes	No	No	No	No
66	20.28	0	1	0	113	1	9/25/2018	NA	NA	NA	NA	NA	0	0	0	0	1	0	0	0	1	1	0	1	0	0	6/4/2018	0	1	0	0	1	1	1	1	1	0	0	0	1	1	11/11/2019	No	Yes	Yes	Yes	No	Yes	Yes
58	21.495	0	0	0	823	0	NA	NA	NA	NA	NA	NA	0	0	1	0	0	0	0	0	0	0	0	0	0	0	2/15/2018	0	1	0	0	0	1	1	0	0	0	0	0	0	1	NA	No	No	Yes	No	No	No	No
50	NA	0	0	0	742	0	NA	NA	NA	NA	NA	NA	1	1	0	0	0	0	0	0	1	0	0	0	0	0	5/7/2018	1	0	0	0	0	0	1	0	0	0	0	1	0	1	7/5/2018	No	No	Yes	Yes	No	No	No
65	NA	0	0	0	810	0	NA	NA	NA	NA	NA	NA	0	0	0	0	1	0	0	0	1	0	0	0	0	0	2/28/2018	0	0	0	0	0	1	1	1	1	0	0	0	0	0	3/18/2018	No	No	Yes	No	Yes	No	No
83	NA	0	0	0	804	0	NA	NA	NA	NA	NA	NA	0	0	1	0	0	0	0	0	1	0	0	0	0	0	3/6/2018	0	1	0	0	0	1	1	0	0	0	0	0	0	1	6/17/2018	No	Yes	Yes	Yes	No	Yes	No
77	NA	0	1	0	188	1	NA	9/18/2018	NA	NA	NA	NA	0	0	0	0	1	0	0	0	1	0	0	1	0	0	3/14/2018	0	1	0	0	0	1	0	1	1	0	0	0	0	0	10/5/2018	No	No	Yes	No	No	No	Yes
74	NA	0	1	0	810	0	NA	NA	NA	NA	NA	NA	0	0	1	0	0	0	0	0	1	0	0	1	0	0	2/28/2018	0	0	0	0	0	1	1	0	0	0	0	1	0	1	NA	No	Yes	Yes	No	No	No	Yes
65	30.2625	0	0	0	761	0	NA	NA	NA	NA	NA	NA	0	0	0	0	1	0	0	0	1	0	0	0	0	0	4/18/2018	0	1	0	0	0	1	1	0	0	0	0	0	0	0	NA	No	Yes	Yes	Yes	No	No	No
75	NA	0	1	0	305	1	8/2/2019	NA	NA	NA	NA	NA	0	0	1	0	0	0	0	0	1	0	0	0	0	0	10/1/2018	0	1	0	0	0	1	1	0	0	0	0	0	0	1	8/10/2019	No	No	Yes	No	No	No	No
62	NA	0	0	0	148	1	NA	7/20/2018	NA	NA	NA	NA	0	0	1	0	0	0	0	0	1	0	0	0	0	0	2/22/2018	0	0	0	0	0	0	1	0	0	0	0	1	0	1	NA	No	Yes	Yes	No	No	No	No
86	NA	0	0	0	581	0	NA	NA	NA	NA	NA	NA	0	0	1	0	0	0	0	1	1	0	0	1	0	0	10/15/2018	0	0	0	0	0	1	1	0	0	0	0	0	0	1	11/18/2018	Yes	Yes	Yes	Yes	No	No	Yes
57	NA	0	1	0	725	0	NA	NA	NA	NA	NA	NA	1	1	0	0	0	0	0	0	1	0	0	0	0	0	5/24/2018	1	1	0	0	0	1	1	1	1	0	0	0	0	0	8/24/2018	No	Yes	Yes	No	Yes	No	No
69	NA	0	1	0	307	0	NA	NA	NA	NA	NA	NA	0	0	1	0	0	0	0	1	1	1	0	0	0	0	7/16/2019	0	1	0	0	0	1	0	0	1	0	0	0	0	1	8/12/2019	Yes	Yes	Yes	Yes	No	No	No
77	NA	0	0	0	475	0	NA	NA	NA	NA	NA	NA	0	0	1	0	0	0	0	0	0	0	0	0	0	0	1/29/2019	0	1	1	0	0	1	0	0	0	0	0	0	0	0	7/18/2019	No	Yes	Yes	Yes	No	No	No
54	25.508	0	1	0	37	1	NA	5/30/2018	NA	NA	NA	NA	0	0	1	0	0	0	0	0	0	0	0	0	0	0	4/23/2018	0	0	0	0	1	1	0	1	1	0	0	0	0	1	NA	No	No	Yes	No	No	No	No
76	21.84	0	1	0	746	0	NA	NA	NA	NA	NA	NA	0	0	1	0	0	0	0	0	1	0	0	0	0	0	5/3/2018	0	1	0	0	0	0	1	0	0	0	0	0	0	0	NA	No	Yes	Yes	No	No	No	No
82	NA	0	0	0	7	1	NA	5/1/2018	NA	NA	NA	NA	0	0	1	0	0	0	0	1	1	1	0	1	0	0	4/24/2018	0	1	0	0	0	1	1	0	1	0	0	0	0	1	6/4/2018	Yes	Yes	Yes	Yes	Yes	No	Yes
60	25.25	0	1	0	655	0	NA	NA	NA	NA	NA	NA	0	0	0	0	1	0	0	0	1	1	0	0	0	0	8/2/2018	0	1	0	0	0	1	0	0	0	0	0	0	0	1	NA	No	No	Yes	No	No	No	No
68	19.65333333	0	0	0	487	0	NA	NA	NA	NA	NA	NA	0	1	0	0	0	0	0	0	1	0	0	0	0	0	1/17/2019	0	1	0	0	0	0	1	0	0	0	0	0	0	0	NA	No	Yes	Yes	No	Yes	No	No
61	28.09	0	1	0	376	0	NA	NA	NA	NA	NA	NA	1	1	0	0	0	0	0	0	1	0	0	0	0	1	5/8/2019	1	1	0	0	0	0	1	0	0	0	1	0	0	0	NA	No	No	Yes	Yes	No	No	No
67	18.98	0	0	0	6	1	NA	NA	NA	NA	9/27/2018	NA	0	1	0	0	0	0	0	0	1	0	0	0	0	0	9/21/2018	0	1	0	0	0	1	1	1	0	0	0	0	0	1	NA	No	Yes	Yes	Yes	No	No	No
61	35.29	0	1	0	738	0	NA	NA	NA	NA	NA	NA	0	1	0	0	0	0	0	0	0	0	0	0	0	0	5/11/2018	0	1	0	0	0	0	1	0	0	0	0	1	0	0	NA	No	Yes	Yes	No	No	No	No
72	NA	0	1	0	315	0	NA	NA	NA	NA	NA	NA	0	0	1	0	0	0	0	0	1	0	0	0	0	0	7/8/2019	0	1	0	0	0	0	1	0	0	1	0	1	0	0	NA	No	Yes	Yes	No	No	Yes	No
73	33.13	0	1	0	405	0	NA	NA	NA	NA	NA	NA	0	1	0	0	0	0	0	1	1	1	0	1	0	1	4/9/2019	0	1	0	0	0	1	1	1	0	0	0	0	0	1	5/31/2019	Yes	Yes	Yes	Yes	No	No	Yes
54	25.33666667	0	0	0	683	0	NA	NA	NA	NA	NA	NA	0	0	0	0	1	0	0	0	1	0	0	1	0	0	7/5/2018	0	1	0	0	0	0	1	0	1	0	0	0	0	0	NA	No	No	Yes	No	No	No	Yes
47	33.95	0	0	0	672	0	NA	NA	NA	NA	NA	NA	0	0	1	0	0	0	0	0	1	0	0	0	0	0	7/16/2018	0	1	0	0	0	0	1	0	1	0	0	0	0	0	NA	No	No	Yes	Yes	No	No	No
67	NA	0	1	0	80	1	1/12/2019	5/8/2019	NA	6/25/2019	NA	NA	0	0	1	0	0	0	0	0	1	0	0	1	1	0	10/24/2018	0	1	0	0	0	1	1	0	0	0	0	0	0	1	6/23/2019	No	No	Yes	Yes	No	No	Yes
80	NA	0	0	0	613	0	NA	NA	NA	NA	NA	NA	0	0	0	0	1	0	0	0	1	0	0	0	0	0	9/13/2018	0	1	0	0	0	1	1	1	0	0	0	0	0	0	2/13/2019	No	No	Yes	No	No	No	No
76	NA	0	0	0	629	0	NA	NA	NA	NA	NA	NA	0	0	0	0	1	0	0	0	1	1	0	0	0	0	8/28/2018	0	1	0	0	0	1	1	0	0	0	0	0	0	1	NA	No	No	Yes	Yes	No	No	No
59	20.93	0	0	0	258	1	9/2/2019	NA	NA	NA	NA	NA	0	0	1	0	0	0	0	0	1	0	0	0	0	0	12/18/2018	0	0	0	0	1	1	1	0	0	0	0	1	0	1	NA	No	No	Yes	Yes	No	No	No
68	15.18	0	0	0	465	0	NA	NA	NA	NA	NA	NA	0	0	1	0	0	0	0	0	0	0	0	0	0	0	2/8/2019	0	1	0	0	0	1	0	0	0	0	0	0	0	0	NA	No	No	Yes	Yes	No	No	No
59	NA	0	0	0	724	0	NA	NA	NA	NA	NA	NA	0	0	1	0	0	0	0	0	1	0	0	0	0	0	5/25/2018	0	1	0	0	0	1	1	0	0	0	0	0	0	1	NA	No	No	Yes	Yes	No	No	No
68	46.29	0	0	0	225	1	9/10/2019	NA	NA	NA	NA	NA	0	0	1	0	0	0	0	1	1	0	0	1	0	0	1/28/2019	0	1	0	1	0	1	1	0	0	0	0	0	0	1	1/10/2020	Yes	No	Yes	Yes	No	No	Yes
78	18.39	0	0	0	734	0	NA	NA	NA	NA	NA	NA	0	0	1	0	0	0	0	0	1	0	0	1	0	0	5/15/2018	0	1	0	0	0	1	1	0	0	0	0	0	0	0	9/7/2018	No	Yes	Yes	Yes	Yes	No	Yes
83	NA	0	1	0	14	1	7/2/2018	6/25/2018	NA	6/25/2018	NA	NA	0	0	1	0	0	0	0	0	1	1	0	1	0	0	6/11/2018	0	0	0	0	0	1	1	0	0	1	0	0	0	0	12/6/2018	No	Yes	Yes	No	No	No	Yes
75	NA	0	0	0	523	0	NA	NA	NA	NA	NA	NA	0	1	0	0	0	0	0	0	1	0	0	0	0	0	12/12/2018	0	1	0	0	0	1	1	0	0	0	0	0	0	1	1/8/2019	No	Yes	Yes	Yes	Yes	No	No
43	NA	0	1	0	657	0	NA	NA	NA	NA	NA	NA	0	1	0	0	0	0	0	0	1	1	0	0	0	0	7/31/2018	0	0	0	0	0	0	1	0	0	0	0	1	0	0	NA	No	No	Yes	No	No	No	No
77	NA	0	1	0	654	0	NA	NA	NA	NA	NA	NA	1	1	0	0	0	0	0	0	1	0	0	0	0	0	8/3/2018	1	1	0	1	0	0	1	0	0	1	0	1	0	1	NA	No	No	Yes	No	No	No	No
68	NA	0	1	0	724	0	NA	NA	NA	NA	NA	NA	1	1	0	0	0	0	0	0	1	0	0	1	0	0	5/25/2018	1	1	0	1	0	0	1	0	0	1	0	1	0	1	NA	No	Yes	Yes	No	No	Yes	Yes
66	29.51	0	1	0	465	1	NA	9/19/2019	NA	NA	NA	NA	0	0	1	0	0	0	0	0	1	0	0	0	0	0	6/11/2018	0	0	0	0	0	1	1	0	1	0	0	0	0	0	NA	No	Yes	Yes	Yes	No	No	No
85	NA	0	1	0	711	0	NA	NA	NA	NA	NA	NA	1	1	0	0	0	0	0	0	1	0	0	0	0	0	6/7/2018	1	0	0	0	0	1	1	0	1	1	0	1	0	1	NA	No	No	Yes	No	No	No	No
73	NA	0	1	0	18	1	NA	NA	NA	8/18/2018	NA	NA	1	1	0	0	0	0	0	0	1	0	0	0	0	0	7/31/2018	1	1	0	0	0	1	1	1	1	0	0	0	0	1	8/18/2018	No	Yes	Yes	No	Yes	No	No
85	19.885	0	1	0	578	0	NA	NA	NA	NA	NA	NA	0	0	0	0	1	0	0	0	1	0	0	0	0	0	10/18/2018	0	1	0	0	0	1	0	0	0	0	0	0	0	1	9/20/2019	No	No	Yes	No	No	No	No
63	24.98	0	1	0	17	1	NA	8/9/2018	NA	NA	NA	NA	0	0	0	1	0	0	0	0	1	0	0	0	0	0	7/23/2018	0	1	0	0	0	1	1	0	1	0	0	0	0	0	NA	No	Yes	Yes	No	Yes	No	No
84	25.92	0	0	0	325	0	NA	NA	NA	NA	NA	NA	0	0	1	0	0	0	0	0	1	0	0	1	0	0	6/28/2019	0	0	0	0	0	1	1	0	1	0	0	0	0	0	11/1/2019	No	Yes	Yes	No	Yes	No	Yes
79	NA	0	1	0	697	0	NA	NA	NA	NA	NA	NA	0	0	1	0	0	0	0	0	1	1	1	0	0	0	6/21/2018	0	1	0	0	0	1	1	0	0	1	0	1	0	1	NA	No	Yes	Yes	No	No	No	No
69	33.235	0	1	0	486	0	NA	NA	NA	NA	NA	NA	0	0	0	0	1	0	0	0	0	0	0	1	0	0	1/18/2019	0	1	0	0	0	0	0	0	0	1	0	0	0	1	NA	No	Yes	Yes	No	No	No	Yes
76	NA	0	1	0	700	0	NA	NA	NA	NA	NA	NA	1	1	0	0	0	0	0	0	1	0	0	1	0	0	6/18/2018	0	0	0	0	0	0	1	0	1	0	0	1	0	1	9/7/2018	No	No	Yes	No	No	No	Yes
63	NA	0	1	0	377	0	NA	NA	NA	NA	NA	NA	0	0	0	1	0	0	0	0	1	0	0	0	0	0	5/7/2019	0	0	0	0	0	1	1	1	1	1	0	0	0	1	NA	No	Yes	Yes	No	No	No	No
60	22.42	0	0	0	651	0	NA	NA	NA	NA	NA	NA	0	0	1	0	0	0	0	1	1	0	0	1	0	0	8/6/2018	0	1	0	0	0	1	1	0	0	0	0	1	0	1	4/18/2021	Yes	Yes	Yes	Yes	No	No	Yes
82	22.81	0	0	0	27	1	NA	11/8/2018	NA	NA	NA	NA	0	0	1	0	0	0	0	0	1	0	0	0	0	0	10/12/2018	0	1	0	0	0	1	0	0	1	0	0	0	0	0	NA	No	Yes	Yes	No	Yes	No	No
62	26.19	0	0	0	487	0	NA	NA	NA	NA	NA	NA	0	0	1	0	0	0	0	0	1	0	0	1	0	1	1/17/2019	0	1	1	0	0	1	1	0	0	0	0	0	0	1	5/5/2019	No	No	Yes	No	No	No	Yes
36	NA	0	0	0	633	0	NA	NA	NA	NA	NA	NA	0	1	0	0	0	0	0	0	1	0	0	0	0	0	8/24/2018	0	0	0	0	0	0	0	0	0	0	0	1	0	0	NA	No	No	Yes	No	No	No	No
61	NA	0	1	0	357	1	NA	7/23/2019	NA	NA	NA	NA	1	1	0	0	0	0	0	0	1	0	0	1	0	0	7/31/2018	1	1	0	0	0	1	1	0	0	1	1	1	0	0	NA	No	Yes	Yes	No	No	No	Yes
42	NA	0	1	0	465	0	NA	NA	NA	NA	NA	NA	1	1	0	0	0	0	0	0	1	0	1	0	0	0	2/8/2019	1	1	0	0	0	0	1	0	0	1	0	0	0	1	NA	No	Yes	Yes	No	No	No	No
64	40.79	0	1	0	648	0	NA	NA	NA	NA	NA	NA	0	0	0	0	1	0	0	0	1	0	0	0	0	0	8/9/2018	0	1	0	0	0	1	1	0	1	0	0	0	0	0	NA	No	Yes	Yes	No	No	No	No
43	NA	0	0	0	302	1	12/5/2019	NA	NA	NA	NA	NA	0	0	0	1	0	0	0	0	1	0	0	0	0	0	2/6/2019	0	1	0	0	0	1	0	0	0	0	0	0	0	1	NA	No	No	Yes	Yes	No	No	No
76	NA	0	1	0	671	0	NA	NA	NA	NA	NA	NA	0	1	0	0	0	0	0	0	1	0	0	0	0	0	7/17/2018	0	0	0	0	0	0	0	0	0	0	0	1	0	0	NA	No	No	Yes	No	No	No	No
71	16.38333333	0	1	0	575	1	NA	4/10/2020	NA	NA	NA	NA	0	0	1	0	0	0	0	0	1	0	0	0	0	0	9/13/2018	0	1	0	0	1	1	1	0	1	0	0	1	0	1	NA	No	No	Yes	Yes	No	No	No
30	NA	0	0	0	588	0	NA	NA	NA	NA	NA	NA	0	1	0	0	0	0	0	0	1	1	0	0	0	0	10/8/2018	0	1	0	0	0	0	1	0	1	0	0	1	0	0	NA	No	No	Yes	No	No	No	No
83	23.35	0	0	0	643	0	NA	NA	NA	NA	NA	NA	0	0	1	0	0	0	0	0	0	0	0	0	0	0	8/14/2018	0	0	1	0	0	1	0	0	0	0	0	0	0	0	NA	No	No	Yes	No	No	No	No
[truncated: 166 more rows]
[truncated: 7 more columns]
